# Supplementary material for: Geographical and Cultivar Features Differentiate Grape Microbiota in Northern Italy and Spain Vineyards
Source: Front Microbiol. 2018 May 15;9:946. doi: 10.3389/fmicb.2018.00946 (PMC5962658; doi:10.3389/fmicb.2018.00946)
Supplement: Supplementary file 1 [file Data_Sheet_1.ZIP]

Archive with 15 entries (14 files):
- Supplementary_Data_S5.csv
- __MACOSX/
- __MACOSX/._Supplementary_Data_S5.csv
- Supplementary_Data_S3.csv
- __MACOSX/._Supplementary_Data_S3.csv
- Supplementary_Data_S2.csv
- __MACOSX/._Supplementary_Data_S2.csv
- Supplementary_Data_S1.csv
- __MACOSX/._Supplementary_Data_S1.csv
- Supplementary_Material_README.docx
- __MACOSX/._Supplementary_Material_README.docx
- Supplementary_Data_S4.xlsx
- __MACOSX/._Supplementary_Data_S4.xlsx
- Supplementary_Data_S6.txt
- __MACOSX/._Supplementary_Data_S6.txt
