# Supplementary material for: Geographical and Cultivar Features Differentiate Grape Microbiota in Northern Italy and Spain Vineyards
Source: Front Microbiol. 2018 May 15;9:946. doi: 10.3389/fmicb.2018.00946 (PMC5962658; doi:10.3389/fmicb.2018.00946)
Supplement: Supplementary file 1 [file Data_Sheet_1.ZIP › Supplementary_Data_S5.csv]

##Classification accuracy results for the three models performed. The true 1:1 ratio between predicted and true values is represented by a dotted line for comparison.
##Geographycal Origin
	AI	NI	NS	Overall Accuracy
AI	0.6666666666666666	0.0	0.3333333333333333
NI	0.0	1.0	0.0
NS	0.0	0.0	1.0
Overall Accuracy				0.888888888889
Baseline Accuracy				0.333333333333
Accuracy Ratio				2.66666666667
##Cultivar
	GRAPE_CS	GRAPE_SB	GRAPE_SY	Overall Accuracy
GRAPE_CS	0.6666666666666666	0.0	0.3333333333333333
GRAPE_SB	0.3333333333333333	0.3333333333333333	0.3333333333333333
GRAPE_SY	0.3333333333333333	0.6666666666666666	0.0
Overall Accuracy				0.333333333333
Baseline Accuracy				0.333333333333
Accuracy Ratio				1.0
##Cultivar for Geographical Origin
	AI_CS	AI_SB	AI_SOIL	AI_SY	NI_CS	NI_SB	NI_SOIL	NI_SY	NS_CS	NS_SB	NS_SOIL	NS_SY	Overall Accuracy
AI_CS	1.0	0.0	0.0	0.0	0.0	0.0	0.0	0.0	0.0	0.0	0.0	0.0
AI_SB	0.0	1.0	0.0	0.0	0.0	0.0	0.0	0.0	0.0	0.0	0.0	0.0
AI_SOIL	0.0	0.0	1.0	0.0	0.0	0.0	0.0	0.0	0.0	0.0	0.0	0.0
AI_SY	0.0	1.0	0.0	0.0	0.0	0.0	0.0	0.0	0.0	0.0	0.0	0.0
NI_CS	0.0	0.0	0.0	0.0	1.0	0.0	0.0	0.0	0.0	0.0	0.0	0.0
NI_SB	0.0	0.0	0.0	0.0	1.0	0.0	0.0	0.0	0.0	0.0	0.0	0.0
NI_SOIL	0.0	0.0	0.0	0.0	0.0	0.0	1.0	0.0	0.0	0.0	0.0	0.0
NI_SY	0.0	0.0	0.0	0.0	0.0	0.0	0.0	1.0	0.0	0.0	0.0	0.0
NS_CS	0.0	0.0	0.0	0.0	0.0	0.0	0.0	0.0	1.0	0.0	0.0	0.0
NS_SB	0.0	0.0	0.0	0.0	0.0	0.0	0.0	0.0	0.0	1.0	0.0	0.0
NS_SOIL	0.0	0.0	0.0	0.0	0.0	0.0	0.0	0.0	0.0	0.0	1.0	0.0
NS_SY	0.0	0.0	0.0	0.0	0.0	0.0	0.0	0.0	0.0	1.0	0.0	0.0
Overall Accuracy													0.75
Baseline Accuracy													0.0833333333333
Accuracy Ratio													9.0
