# Supplementary material for: Geographical and Cultivar Features Differentiate Grape Microbiota in Northern Italy and Spain Vineyards
Source: Front Microbiol. 2018 May 15;9:946. doi: 10.3389/fmicb.2018.00946 (PMC5962658; doi:10.3389/fmicb.2018.00946)
Supplement: Supplementary file 1 [file Data_Sheet_1.ZIP › Supplementary_Data_S3.csv]

##Krustal-wallis pairwise test with measure of Faith PD metric as response variable. Samples are clustered for Cultivar and Geografic Origin.
Group 1	Group 2	H	p-value	q-value
AI_CS (n=5)	AI_SB (n=5)	5.770909090909086	0.01629360362102858	0.04888081086308574
AI_CS (n=5)	AI_SOIL (n=5)	0.2727272727272734	0.6015081344405895	0.6844747736737743
AI_CS (n=5)	AI_SY (n=5)	1.3200000000000003	0.2505920506856808	0.3675350076723319
AI_CS (n=5)	NI_CS (n=5)	0.5345454545454515	0.4647020999404661	0.6013791881582502
AI_CS (n=5)	NI_SB (n=5)	0.2727272727272734	0.6015081344405895	0.6844747736737743
AI_CS (n=5)	NI_SOIL (n=5)	0.2727272727272734	0.6015081344405895	0.6844747736737743
AI_CS (n=5)	NI_SY (n=5)	0.8836363636363629	0.34720763934942456	0.46766743259310245
AI_CS (n=5)	NS_CS (n=5)	0.8836363636363629	0.34720763934942456	0.46766743259310245
AI_CS (n=5)	NS_SB (n=3)	3.755555555555553	0.052632302565740766	0.09681377092954123
AI_CS (n=5)	NS_SOIL (n=5)	0.010909090909095198	0.9168149485280722	0.9168149485280722
AI_CS (n=5)	NS_SY (n=2)	2.3999999999999986	0.12133525035848367	0.20020316309149805
AI_SB (n=5)	AI_SOIL (n=5)	6.818181818181813	0.009023438818080334	0.028359379142538194
AI_SB (n=5)	AI_SY (n=5)	1.8436363636363566	0.17452534056858016	0.27425410660776883
AI_SB (n=5)	NI_CS (n=5)	6.818181818181813	0.009023438818080334	0.028359379142538194
AI_SB (n=5)	NI_SB (n=5)	6.818181818181813	0.009023438818080334	0.028359379142538194
AI_SB (n=5)	NI_SOIL (n=5)	6.818181818181813	0.009023438818080334	0.028359379142538194
AI_SB (n=5)	NI_SY (n=5)	6.818181818181813	0.009023438818080334	0.028359379142538194
AI_SB (n=5)	NS_CS (n=5)	6.818181818181813	0.009023438818080334	0.028359379142538194
AI_SB (n=5)	NS_SB (n=3)	1.0888888888888886	0.29671752632205745	0.4166671646224636
AI_SB (n=5)	NS_SOIL (n=5)	6.818181818181813	0.009023438818080334	0.028359379142538194
AI_SB (n=5)	NS_SY (n=2)	2.3999999999999986	0.12133525035848367	0.20020316309149805
AI_SOIL (n=5)	AI_SY (n=5)	1.8436363636363566	0.17452534056858016	0.27425410660776883
AI_SOIL (n=5)	NI_CS (n=5)	6.818181818181813	0.009023438818080334	0.028359379142538194
AI_SOIL (n=5)	NI_SB (n=5)	6.818181818181813	0.009023438818080334	0.028359379142538194
AI_SOIL (n=5)	NI_SOIL (n=5)	0.010909090909095198	0.9168149485280722	0.9168149485280722
AI_SOIL (n=5)	NI_SY (n=5)	6.818181818181813	0.009023438818080334	0.028359379142538194
AI_SOIL (n=5)	NS_CS (n=5)	6.818181818181813	0.009023438818080334	0.028359379142538194
AI_SOIL (n=5)	NS_SB (n=3)	5.0	0.025347318677468325	0.06434319356588114
AI_SOIL (n=5)	NS_SOIL (n=5)	6.818181818181813	0.009023438818080334	0.028359379142538194
AI_SOIL (n=5)	NS_SY (n=2)	3.75	0.052807511416113395	0.09681377092954123
AI_SY (n=5)	NI_CS (n=5)	0.09818181818181415	0.7540225300620795	0.8294247830682875
AI_SY (n=5)	NI_SB (n=5)	0.010909090909095198	0.9168149485280722	0.9168149485280722
AI_SY (n=5)	NI_SOIL (n=5)	1.3200000000000003	0.2505920506856808	0.3675350076723319
AI_SY (n=5)	NI_SY (n=5)	0.010909090909095198	0.9168149485280722	0.9168149485280722
AI_SY (n=5)	NS_CS (n=5)	0.010909090909095198	0.9168149485280722	0.9168149485280722
AI_SY (n=5)	NS_SB (n=3)	1.0888888888888886	0.29671752632205745	0.4166671646224636
AI_SY (n=5)	NS_SOIL (n=5)	2.4545454545454533	0.11718508719813842	0.20020316309149805
AI_SY (n=5)	NS_SY (n=2)	0.14999999999999858	0.69853535830334	0.7814124347122109
NI_CS (n=5)	NI_SB (n=5)	1.3200000000000003	0.2505920506856808	0.3675350076723319
NI_CS (n=5)	NI_SOIL (n=5)	6.818181818181813	0.009023438818080334	0.028359379142538194
NI_CS (n=5)	NI_SY (n=5)	0.2727272727272734	0.6015081344405895	0.6844747736737743
NI_CS (n=5)	NS_CS (n=5)	0.2727272727272734	0.6015081344405895	0.6844747736737743
NI_CS (n=5)	NS_SB (n=3)	3.755555555555553	0.052632302565740766	0.09681377092954123
NI_CS (n=5)	NS_SOIL (n=5)	6.818181818181813	0.009023438818080334	0.028359379142538194
NI_CS (n=5)	NS_SY (n=2)	2.3999999999999986	0.12133525035848367	0.20020316309149805
NI_SB (n=5)	NI_SOIL (n=5)	6.818181818181813	0.009023438818080334	0.028359379142538194
NI_SB (n=5)	NI_SY (n=5)	0.2727272727272734	0.6015081344405895	0.6844747736737743
NI_SB (n=5)	NS_CS (n=5)	0.010909090909095198	0.9168149485280722	0.9168149485280722
NI_SB (n=5)	NS_SB (n=3)	5.0	0.025347318677468325	0.06434319356588114
NI_SB (n=5)	NS_SOIL (n=5)	6.818181818181813	0.009023438818080334	0.028359379142538194
NI_SB (n=5)	NS_SY (n=2)	3.75	0.052807511416113395	0.09681377092954123
NI_SOIL (n=5)	NI_SY (n=5)	6.818181818181813	0.009023438818080334	0.028359379142538194
NI_SOIL (n=5)	NS_CS (n=5)	6.818181818181813	0.009023438818080334	0.028359379142538194
NI_SOIL (n=5)	NS_SB (n=3)	5.0	0.025347318677468325	0.06434319356588114
NI_SOIL (n=5)	NS_SOIL (n=5)	6.818181818181813	0.009023438818080334	0.028359379142538194
NI_SOIL (n=5)	NS_SY (n=2)	3.75	0.052807511416113395	0.09681377092954123
NI_SY (n=5)	NS_CS (n=5)	0.5345454545454515	0.4647020999404661	0.6013791881582502
NI_SY (n=5)	NS_SB (n=3)	3.755555555555553	0.052632302565740766	0.09681377092954123
NI_SY (n=5)	NS_SOIL (n=5)	6.818181818181813	0.009023438818080334	0.028359379142538194
NI_SY (n=5)	NS_SY (n=2)	3.75	0.052807511416113395	0.09681377092954123
NS_CS (n=5)	NS_SB (n=3)	3.755555555555553	0.052632302565740766	0.09681377092954123
NS_CS (n=5)	NS_SOIL (n=5)	6.818181818181813	0.009023438818080334	0.028359379142538194
NS_CS (n=5)	NS_SY (n=2)	3.75	0.052807511416113395	0.09681377092954123
NS_SB (n=3)	NS_SOIL (n=5)	5.0	0.025347318677468325	0.06434319356588114
NS_SB (n=3)	NS_SY (n=2)	0.33333333333333215	0.5637028616507738	0.6844747736737743
NS_SOIL (n=5)	NS_SY (n=2)	3.75	0.052807511416113395	0.09681377092954123
