# Supplementary material for: Geographical and Cultivar Features Differentiate Grape Microbiota in Northern Italy and Spain Vineyards
Source: Front Microbiol. 2018 May 15;9:946. doi: 10.3389/fmicb.2018.00946 (PMC5962658; doi:10.3389/fmicb.2018.00946)
Supplement: Supplementary file 1 [file Data_Sheet_1.ZIP › Supplementary_Data_S2.csv]

##PERMANOVA pairwise results considering as response variable Bray curtis dissimilarities matrix
Group 1	Group 2	Sample size	Permutations	pseudo-F	p-value	q-value
AI_CS	AI_SB	10	999	3.9040364208669764	0.012	0.02092682926829268
AI_CS	AI_SOIL	10	999	13.134303969704034	0.01	0.02092682926829268
AI_CS	AI_SY	10	999	1.1622796706577945	0.177	0.1797230769230769
AI_CS	NI_CS	10	999	3.992641680214804	0.009	0.02092682926829268
AI_CS	NI_SB	10	999	4.034414966220478	0.007	0.02092682926829268
AI_CS	NI_SOIL	10	999	8.578061884877085	0.01	0.02092682926829268
AI_CS	NI_SY	10	999	6.511547935550951	0.014	0.021488372093023258
AI_CS	NS_CS	10	999	5.931859220183972	0.008	0.02092682926829268
AI_CS	NS_SB	8	999	4.0381878070595905	0.023	0.029192307692307694
AI_CS	NS_SOIL	10	999	9.982860636846803	0.013	0.02092682926829268
AI_CS	NS_SY	7	999	3.4687373187392225	0.057	0.06167213114754099
AI_SB	AI_SOIL	10	999	29.747232899817373	0.002	0.02092682926829268
AI_SB	AI_SY	10	999	3.179413563541724	0.006	0.02092682926829268
AI_SB	NI_CS	10	999	9.639043545784833	0.007	0.02092682926829268
AI_SB	NI_SB	10	999	10.365858286775628	0.01	0.02092682926829268
AI_SB	NI_SOIL	10	999	17.574739895128246	0.013	0.02092682926829268
AI_SB	NI_SY	10	999	16.843460712412043	0.01	0.02092682926829268
AI_SB	NS_CS	10	999	14.773261243098348	0.008	0.02092682926829268
AI_SB	NS_SB	8	999	10.604017494365312	0.015	0.022000000000000002
AI_SB	NS_SOIL	10	999	21.278755377612235	0.013	0.02092682926829268
AI_SB	NS_SY	7	999	12.396229691572179	0.041	0.0492
AI_SOIL	AI_SY	10	999	7.1183181501284984	0.007	0.02092682926829268
AI_SOIL	NI_CS	10	999	8.752946528955542	0.005	0.02092682926829268
AI_SOIL	NI_SB	10	999	9.26552041880575	0.007	0.02092682926829268
AI_SOIL	NI_SOIL	10	999	6.208928151139574	0.004	0.02092682926829268
AI_SOIL	NI_SY	10	999	13.414229922758327	0.006	0.02092682926829268
AI_SOIL	NS_CS	10	999	8.916528229960711	0.011	0.02092682926829268
AI_SOIL	NS_SB	8	999	7.143167187823795	0.017	0.023375
AI_SOIL	NS_SOIL	10	999	5.474570513662485	0.017	0.023375
AI_SOIL	NS_SY	7	999	7.529622026401251	0.058	0.06174193548387097
AI_SY	NI_CS	10	999	2.213075279913633	0.009	0.02092682926829268
AI_SY	NI_SB	10	999	2.2066443697666798	0.01	0.02092682926829268
AI_SY	NI_SOIL	10	999	4.941651458681944	0.006	0.02092682926829268
AI_SY	NI_SY	10	999	3.404700704786811	0.009	0.02092682926829268
AI_SY	NS_CS	10	999	3.6045151680918526	0.009	0.02092682926829268
AI_SY	NS_SB	8	999	2.3044222371138834	0.013	0.02092682926829268
AI_SY	NS_SOIL	10	999	5.623462907576688	0.01	0.02092682926829268
AI_SY	NS_SY	7	999	1.5702190937161336	0.107	0.1120952380952381
NI_CS	NI_SB	10	999	1.1867125696557166	0.166	0.1711875
NI_CS	NI_SOIL	10	999	5.266576083281958	0.015	0.022000000000000002
NI_CS	NI_SY	10	999	2.2090310425580606	0.016	0.022956521739130435
NI_CS	NS_CS	10	999	3.1259917480396298	0.011	0.02092682926829268
NI_CS	NS_SB	8	999	2.682517439129894	0.023	0.029192307692307694
NI_CS	NS_SOIL	10	999	6.321554906182709	0.009	0.02092682926829268
NI_CS	NS_SY	7	999	2.1061372139899395	0.048	0.054620689655172416
NI_SB	NI_SOIL	10	999	5.422257823966357	0.011	0.02092682926829268
NI_SB	NI_SY	10	999	1.6924033187756657	0.034	0.042339622641509436
NI_SB	NS_CS	10	999	3.043380238363629	0.011	0.02092682926829268
NI_SB	NS_SB	8	999	2.577149610519831	0.011	0.02092682926829268
NI_SB	NS_SOIL	10	999	6.792841418634231	0.007	0.02092682926829268
NI_SB	NS_SY	7	999	1.9220849849494797	0.05	0.05500000000000001
NI_SOIL	NI_SY	10	999	8.32398098232768	0.008	0.02092682926829268
NI_SOIL	NS_CS	10	999	5.28462597760564	0.006	0.02092682926829268
NI_SOIL	NS_SB	8	999	4.880635227961689	0.014	0.021488372093023258
NI_SOIL	NS_SOIL	10	999	3.5961866948411956	0.004	0.02092682926829268
NI_SOIL	NS_SY	7	999	4.569912436243778	0.05	0.05500000000000001
NI_SY	NS_CS	10	999	4.410421841590596	0.012	0.02092682926829268
NI_SY	NS_SB	8	999	4.641535120209233	0.019	0.02559183673469388
NI_SY	NS_SOIL	10	999	9.69009197215815	0.007	0.02092682926829268
NI_SY	NS_SY	7	999	3.9985553411777217	0.046	0.054214285714285715
NS_CS	NS_SB	8	999	2.4463226549721235	0.013	0.02092682926829268
NS_CS	NS_SOIL	10	999	5.435065999026192	0.004	0.02092682926829268
NS_CS	NS_SY	7	999	2.4877500265101635	0.041	0.0492
NS_SB	NS_SOIL	8	999	5.4564981509763895	0.02	0.0264
NS_SB	NS_SY	5	999	1.679437560206476	0.199	0.199
NS_SOIL	NS_SY	7	999	5.161715483151802	0.048	0.054620689655172416
