# Supplementary material for: Geographical and Cultivar Features Differentiate Grape Microbiota in Northern Italy and Spain Vineyards
Source: Front Microbiol. 2018 May 15;9:946. doi: 10.3389/fmicb.2018.00946 (PMC5962658; doi:10.3389/fmicb.2018.00946)
Supplement: Supplementary file 1 [file Data_Sheet_1.ZIP › Supplementary_Data_S1.csv]

Feature ID	Taxon	Confidence
B143p.OTU_1207	D_0__Bacteria;D_1__Firmicutes;D_2__Clostridia;D_3__Clostridiales;D_4__Peptostreptococcaceae	1.0
B143p.OTU_1203	D_0__Bacteria;D_1__Planctomycetes;D_2__Phycisphaerae;D_3__Tepidisphaerales;D_4__Tepidisphaeraceae;D_5__uncultured bacterium;D_6__uncultured bacterium	0.8
B143p.OTU_755	D_0__Bacteria;D_1__Cyanobacteria;D_2__Chloroplast	1.0
B143p.OTU_950	D_0__Bacteria;D_1__Acidobacteria;D_2__Acidobacteria;D_3__Acidobacteriales;D_4__Acidobacteriaceae (Subgroup 1);D_5__uncultured	0.9090909090909091
B143p.OTU_1087	D_0__Bacteria;D_1__Proteobacteria;D_2__Alphaproteobacteria;D_3__Rhodospirillales;D_4__Rhodospirillales Incertae Sedis;D_5__Candidatus Alysiosphaera;D_6__uncultured bacterium	0.8
B143p.OTU_1055	D_0__Bacteria;D_1__Proteobacteria;D_2__Alphaproteobacteria;D_3__Sphingomonadales;D_4__Sphingomonadaceae;D_5__Novosphingobium	0.8
B143p.OTU_429	D_0__Bacteria;D_1__Bacteroidetes;D_2__Sphingobacteriia;D_3__Sphingobacteriales;D_4__Sphingobacteriaceae	1.0
B143p.OTU_914	D_0__Bacteria;D_1__Proteobacteria;D_2__Alphaproteobacteria;D_3__Sphingomonadales;D_4__Sphingomonadaceae;D_5__Sphingomonas	0.8
B143p.OTU_170	D_0__Bacteria;D_1__Firmicutes;D_2__Bacilli;D_3__Bacillales;D_4__Bacillaceae	0.9090909090909091
B143p.OTU_518	D_0__Bacteria;D_1__Bacteroidetes;D_2__Cytophagia;D_3__Cytophagales;D_4__Cytophagaceae;D_5__Pontibacter	1.0
B143p.OTU_704	D_0__Bacteria;D_1__Proteobacteria;D_2__Alphaproteobacteria;D_3__Rickettsiales;D_4__Mitochondria	1.0
B143p.OTU_485	D_0__Bacteria;D_1__Bacteroidetes;D_2__Flavobacteriia;D_3__Flavobacteriales;D_4__Flavobacteriaceae;D_5__Flavobacterium;Ambiguous_taxa	0.6
B143p.OTU_476	D_0__Bacteria;D_1__Bacteroidetes;D_2__Flavobacteriia;D_3__Flavobacteriales;D_4__Flavobacteriaceae;D_5__Chryseobacterium;Ambiguous_taxa	0.7
B143p.OTU_4	Unassigned	1.0
B143p.OTU_723	D_0__Bacteria;D_1__Cyanobacteria;D_2__Chloroplast;D_3__Solanum melongena (eggplant);D_4__Solanum melongena (eggplant);D_5__Solanum melongena (eggplant);D_6__Solanum melongena (eggplant)	0.6
B143p.OTU_603	D_0__Bacteria;D_1__Actinobacteria;D_2__MB-A2-108;D_3__uncultured bacterium;D_4__uncultured bacterium;D_5__uncultured bacterium;D_6__uncultured bacterium	0.9
B143p.OTU_128	D_0__Bacteria;D_1__Proteobacteria;D_2__Gammaproteobacteria;D_3__Enterobacteriales;D_4__Enterobacteriaceae	1.0
B143p.OTU_862	D_0__Bacteria;D_1__Proteobacteria;D_2__Alphaproteobacteria;D_3__Rhodospirillales;D_4__Acetobacteraceae	1.0
B143p.OTU_813	D_0__Bacteria;D_1__Actinobacteria;D_2__Acidimicrobiia;D_3__Acidimicrobiales;D_4__Iamiaceae;D_5__Iamia	1.0
B143p.OTU_313	D_0__Bacteria;D_1__Acidobacteria;D_2__Subgroup 6	1.0
B143p.OTU_1116	D_0__Bacteria;D_1__Proteobacteria;D_2__Alphaproteobacteria;D_3__Rhizobiales;D_4__Rhizobiaceae;D_5__Rhizobium;Ambiguous_taxa	0.6363636363636364
B143p.OTU_819	D_0__Bacteria;D_1__Actinobacteria;D_2__Acidimicrobiia;D_3__Acidimicrobiales	1.0
B143p.OTU_685	D_0__Bacteria;D_1__Actinobacteria;D_2__Actinobacteria;D_3__Micromonosporales;D_4__Micromonosporaceae	1.0
B143p.OTU_3	Unassigned	1.0
B143p.OTU_376	D_0__Bacteria;D_1__Bacteroidetes;D_2__Sphingobacteriia;D_3__Sphingobacteriales;D_4__Sphingobacteriaceae	1.0
B143p.OTU_683	D_0__Bacteria;D_1__Actinobacteria;D_2__TakashiAC-B11;D_3__uncultured bacterium;D_4__uncultured bacterium;D_5__uncultured bacterium;D_6__uncultured bacterium	0.7
B143p.OTU_211	D_0__Bacteria;D_1__Acidobacteria;D_2__Holophagae;D_3__Subgroup 10;D_4__ABS-19;D_5__uncultured bacterium;D_6__uncultured bacterium	0.7
B143p.OTU_80	D_0__Bacteria;D_1__Proteobacteria;D_2__Gammaproteobacteria;D_3__Orbales;D_4__Orbaceae	1.0
B143p.OTU_191	D_0__Bacteria;D_1__Proteobacteria;D_2__Gammaproteobacteria;D_3__Enterobacteriales;D_4__Enterobacteriaceae;D_5__Serratia	0.9
B143p.OTU_406	D_0__Bacteria;D_1__Bacteroidetes;D_2__Sphingobacteriia;D_3__Sphingobacteriales;D_4__Chitinophagaceae;D_5__Terrimonas	0.8
B143p.OTU_869	D_0__Bacteria;D_1__Actinobacteria;D_2__Acidimicrobiia;D_3__Acidimicrobiales;D_4__uncultured	1.0
B143p.OTU_587	Unassigned	1.0
B143p.OTU_469	D_0__Bacteria;D_1__Bacteroidetes;D_2__Bacteroidia;D_3__Bacteroidales;D_4__Bacteroidaceae;D_5__Bacteroides;D_6__uncultured bacterium	0.6363636363636364
B143p.OTU_179	D_0__Bacteria;D_1__Proteobacteria;D_2__Gammaproteobacteria;D_3__Oceanospirillales;D_4__Oceanospirillaceae;D_5__Pseudohongiella;D_6__uncultured bacterium	0.6
B143p.OTU_377	D_0__Bacteria;D_1__Bacteroidetes;D_2__Sphingobacteriia;D_3__Sphingobacteriales;D_4__Sphingobacteriaceae;D_5__Pedobacter;Ambiguous_taxa	0.6
B143p.OTU_809	D_0__Bacteria;D_1__Proteobacteria;D_2__Alphaproteobacteria;D_3__Rhizobiales;D_4__Methylobacteriaceae;D_5__uncultured;D_6__uncultured bacterium	0.7
B143p.OTU_651	D_0__Bacteria;D_1__Actinobacteria;D_2__Actinobacteria;D_3__Propionibacteriales;D_4__Propionibacteriaceae;D_5__Microlunatus	1.0
B143p.OTU_1102	D_0__Bacteria;D_1__Proteobacteria;D_2__Alphaproteobacteria;D_3__Rhodospirillales;D_4__I-10	0.7272727272727273
B143p.OTU_452	D_0__Bacteria;D_1__Bacteroidetes;D_2__Flavobacteriia;D_3__Flavobacteriales;D_4__Flavobacteriaceae;D_5__Flavobacterium	1.0
B143p.OTU_365	D_0__Bacteria;D_1__Bacteroidetes;D_2__Sphingobacteriia;D_3__Sphingobacteriales;D_4__Saprospiraceae;D_5__uncultured	1.0
B143p.OTU_1082	D_0__Bacteria;D_1__Proteobacteria;D_2__Alphaproteobacteria;D_3__Rhizobiales;D_4__Beijerinckiaceae	0.8
B143p.OTU_968	D_0__Bacteria;D_1__Proteobacteria;D_2__Alphaproteobacteria;D_3__Rhodospirillales;D_4__Rhodospirillales Incertae Sedis;D_5__Reyranella	1.0
B143p.OTU_93	D_0__Bacteria;D_1__Firmicutes;D_2__Bacilli;D_3__Lactobacillales;D_4__Lactobacillaceae;D_5__Lactobacillus;D_6__uncultured bacterium	0.7272727272727273
B143p.OTU_251	D_0__Bacteria;D_1__Proteobacteria;D_2__Betaproteobacteria;D_3__Nitrosomonadales;D_4__Nitrosomonadaceae;D_5__uncultured	1.0
B143p.OTU_162	D_0__Bacteria;D_1__Proteobacteria;D_2__Betaproteobacteria;D_3__Burkholderiales;D_4__Alcaligenaceae	1.0
B143p.OTU_570	D_0__Bacteria;D_1__Actinobacteria;D_2__Actinobacteria;D_3__Propionibacteriales;D_4__Nocardioidaceae;D_5__Nocardioides;D_6__uncultured bacterium	0.9
B143p.OTU_309	D_0__Bacteria;D_1__Acidobacteria;D_2__Subgroup 6	1.0
B143p.OTU_705	D_0__Bacteria;D_1__Cyanobacteria;D_2__Chloroplast	1.0
B143p.OTU_468	D_0__Bacteria;D_1__Bacteroidetes;D_2__Flavobacteriia;D_3__Flavobacteriales;D_4__Flavobacteriaceae;D_5__Flavobacterium;D_6__uncultured bacterium	0.6
B143p.OTU_86	D_0__Bacteria;D_1__Proteobacteria;D_2__Betaproteobacteria;D_3__Burkholderiales;D_4__Comamonadaceae;D_5__Delftia	0.9
B143p.OTU_492	D_0__Bacteria;D_1__Bacteroidetes;D_2__Sphingobacteriia;D_3__Sphingobacteriales;D_4__Chitinophagaceae	1.0
B143p.OTU_982	D_0__Bacteria;D_1__Proteobacteria;D_2__Alphaproteobacteria;D_3__Rhodospirillales;D_4__Rhodospirillales Incertae Sedis;D_5__Reyranella	1.0
B143p.OTU_1158	D_0__Bacteria;D_1__Proteobacteria;D_2__Alphaproteobacteria;D_3__Rhizobiales	1.0
B143p.OTU_1175	D_0__Bacteria;D_1__Proteobacteria;D_2__Alphaproteobacteria;D_3__Rhizobiales;D_4__Hyphomicrobiaceae;D_5__Pedomicrobium	0.8
B143p.OTU_987	D_0__Bacteria;D_1__Proteobacteria;D_2__Alphaproteobacteria;D_3__Caulobacterales;D_4__Caulobacteraceae;D_5__Brevundimonas	0.9090909090909091
B143p.OTU_1132	D_0__Bacteria;D_1__Planctomycetes;D_2__Phycisphaerae;D_3__Tepidisphaerales;D_4__Tepidisphaeraceae;D_5__uncultured bacterium;D_6__uncultured bacterium	0.8
B143p.OTU_81	D_0__Bacteria;D_1__Proteobacteria;D_2__Betaproteobacteria;D_3__Burkholderiales;D_4__Comamonadaceae	1.0
B143p.OTU_316	D_0__Bacteria;D_1__Actinobacteria;D_2__Rubrobacteria;D_3__Rubrobacterales;D_4__Rubrobacteriaceae;D_5__Rubrobacter;D_6__uncultured bacterium	0.6
B143p.OTU_975	D_0__Bacteria;D_1__Acidobacteria;D_2__Acidobacteria;D_3__Acidobacteriales;D_4__Acidobacteriaceae (Subgroup 1);D_5__uncultured;D_6__uncultured Acidobacteria bacterium	0.7272727272727273
B143p.OTU_268	D_0__Bacteria;D_1__Proteobacteria;D_2__Gammaproteobacteria;D_3__Xanthomonadales;D_4__uncultured	1.0
B143p.OTU_803	D_0__Bacteria;D_1__Actinobacteria;D_2__Acidimicrobiia;D_3__Acidimicrobiales;D_4__Acidimicrobiaceae;D_5__CL500-29 marine group;D_6__uncultured bacterium	0.7
B143p.OTU_1215	D_0__Bacteria;D_1__Chloroflexi;D_2__S085;D_3__uncultured bacterium;D_4__uncultured bacterium;D_5__uncultured bacterium;D_6__uncultured bacterium	0.8
B143p.OTU_436	D_0__Bacteria;D_1__Bacteroidetes;D_2__Sphingobacteriia;D_3__Sphingobacteriales;D_4__Chitinophagaceae;D_5__uncultured;D_6__uncultured bacterium	0.7
B143p.OTU_187	D_0__Bacteria;D_1__Proteobacteria;D_2__Gammaproteobacteria;D_3__uncultured;D_4__uncultured bacterium;D_5__uncultured bacterium;D_6__uncultured bacterium	0.8
B143p.OTU_829	D_0__Bacteria;D_1__Saccharibacteria;D_2__uncultured bacterium;D_3__uncultured bacterium;D_4__uncultured bacterium;D_5__uncultured bacterium;D_6__uncultured bacterium	0.7
B143p.OTU_89	D_0__Bacteria;D_1__Proteobacteria;D_2__Gammaproteobacteria;D_3__Orbales;D_4__Orbaceae	1.0
B143p.OTU_993	D_0__Bacteria;D_1__Proteobacteria;D_2__Alphaproteobacteria;D_3__Rickettsiales;D_4__Mitochondria	1.0
B143p.OTU_234	D_0__Bacteria;D_1__Proteobacteria;D_2__Gammaproteobacteria;D_3__Xanthomonadales;D_4__Xanthomonadaceae;D_5__Stenotrophomonas	0.9
B143p.OTU_778	D_0__Bacteria;D_1__Chloroflexi;D_2__S085;D_3__uncultured bacterium;D_4__uncultured bacterium;D_5__uncultured bacterium;D_6__uncultured bacterium	1.0
B143p.OTU_817	D_0__Bacteria;D_1__Chloroflexi;D_2__Ktedonobacteria;D_3__Ktedonobacterales	1.0
B143p.OTU_236	D_0__Bacteria;D_1__Proteobacteria;D_2__Betaproteobacteria;D_3__Burkholderiales;D_4__Burkholderiaceae;D_5__Limnobacter	0.6
B143p.OTU_727	D_0__Bacteria;D_1__Firmicutes;D_2__Clostridia;D_3__Clostridiales;D_4__Ruminococcaceae;D_5__Ruminococcaceae UCG-013;D_6__uncultured bacterium	0.7272727272727273
B143p.OTU_195	D_0__Bacteria;D_1__Proteobacteria;D_2__Gammaproteobacteria;D_3__Enterobacteriales;D_4__Enterobacteriaceae;D_5__Serratia	0.9
B143p.OTU_114	D_0__Bacteria;D_1__Proteobacteria;D_2__Betaproteobacteria;D_3__Burkholderiales;D_4__Oxalobacteraceae;D_5__Massilia	0.6
B143p.OTU_57	D_0__Bacteria;D_1__Proteobacteria;D_2__Deltaproteobacteria;D_3__Desulfurellales;D_4__Desulfurellaceae;D_5__H16;D_6__uncultured bacterium	0.6
B143p.OTU_486	D_0__Bacteria;D_1__Bacteroidetes;D_2__Sphingobacteriia;D_3__Sphingobacteriales;D_4__Sphingobacteriaceae;D_5__Mucilaginibacter	1.0
B143p.OTU_70	D_0__Bacteria;D_1__Proteobacteria;D_2__Betaproteobacteria;D_3__Burkholderiales;D_4__Burkholderiaceae;D_5__Burkholderia-Paraburkholderia;Ambiguous_taxa	0.6
B143p.OTU_934	D_0__Bacteria;D_1__Proteobacteria;D_2__Alphaproteobacteria;D_3__Rhodospirillales;D_4__DA111;D_5__uncultured bacterium;D_6__uncultured bacterium	0.6363636363636364
B143p.OTU_402	D_0__Bacteria;D_1__Bacteroidetes;D_2__Sphingobacteriia;D_3__Sphingobacteriales;D_4__Chitinophagaceae	1.0
B143p.OTU_324	D_0__Bacteria;D_1__Verrucomicrobia;D_2__OPB35 soil group;D_3__uncultured bacterium;D_4__uncultured bacterium;D_5__uncultured bacterium;D_6__uncultured bacterium	0.9
B143p.OTU_69	D_0__Bacteria;D_1__Acidobacteria;D_2__Subgroup 6	1.0
B143p.OTU_1103	D_0__Bacteria;D_1__Proteobacteria;D_2__Alphaproteobacteria;D_3__Rhodospirillales;D_4__DA111;D_5__uncultured bacterium;D_6__uncultured bacterium	0.5454545454545454
B143p.OTU_135	D_0__Bacteria;D_1__Proteobacteria;D_2__Gammaproteobacteria;D_3__Pseudomonadales;D_4__Pseudomonadaceae;D_5__Pseudomonas;Ambiguous_taxa	0.7
B143p.OTU_775	D_0__Bacteria;D_1__Chloroflexi;D_2__Ktedonobacteria;D_3__C0119	0.9
B143p.OTU_266	D_0__Bacteria;D_1__Firmicutes;D_2__Bacilli;D_3__Bacillales;D_4__Bacillaceae;D_5__Oceanobacillus	0.7272727272727273
B143p.OTU_630	D_0__Bacteria;D_1__Actinobacteria;D_2__Actinobacteria;D_3__Frankiales;D_4__Frankiaceae	0.6
B143p.OTU_709	D_0__Bacteria;D_1__Proteobacteria;D_2__Alphaproteobacteria;D_3__Rickettsiales;D_4__Mitochondria	1.0
B143p.OTU_1099	D_0__Bacteria;D_1__Proteobacteria;D_2__Alphaproteobacteria;D_3__Rhodospirillales;D_4__Rhodospirillaceae;D_5__Skermanella	0.8
B143p.OTU_92	D_0__Bacteria;D_1__Proteobacteria;D_2__Gammaproteobacteria;D_3__Enterobacteriales;D_4__Enterobacteriaceae	1.0
B143p.OTU_153	D_0__Bacteria;D_1__Acidobacteria;D_2__Holophagae;D_3__Subgroup 7	0.9090909090909091
B143p.OTU_663	D_0__Bacteria;D_1__Actinobacteria;D_2__Nitriliruptoria;D_3__Euzebyales;D_4__Euzebyaceae;D_5__uncultured;D_6__uncultured bacterium	0.7
B143p.OTU_107	D_0__Bacteria;D_1__Proteobacteria;D_2__Gammaproteobacteria;D_3__Pseudomonadales;D_4__Pseudomonadaceae;D_5__Pseudomonas	0.9
B143p.OTU_1138	D_0__Bacteria;D_1__Planctomycetes;D_2__Phycisphaerae;D_3__Tepidisphaerales;D_4__Tepidisphaeraceae	1.0
B143p.OTU_116	D_0__Bacteria;D_1__Firmicutes;D_2__Bacilli;D_3__Bacillales;D_4__Staphylococcaceae;D_5__Staphylococcus	0.9
B143p.OTU_871	D_0__Bacteria;D_1__Proteobacteria;D_2__Alphaproteobacteria;D_3__Sphingomonadales;D_4__Sphingomonadaceae	0.7
B143p.OTU_16	Unassigned	1.0
B143p.OTU_588	D_0__Bacteria;D_1__Acidobacteria;D_2__Subgroup 5	1.0
B143p.OTU_605	D_0__Bacteria;D_1__Actinobacteria;D_2__Actinobacteria;D_3__Pseudonocardiales;D_4__Pseudonocardiaceae;D_5__Pseudonocardia	1.0
B143p.OTU_182	D_0__Bacteria;D_1__Proteobacteria;D_2__Betaproteobacteria;D_3__Burkholderiales;D_4__Comamonadaceae	1.0
B143p.OTU_386	D_0__Bacteria;D_1__Bacteroidetes;D_2__Sphingobacteriia;D_3__Sphingobacteriales;D_4__Chitinophagaceae;D_5__Ferruginibacter	0.6
B143p.OTU_304	D_0__Bacteria;D_1__Acidobacteria;D_2__Subgroup 6;D_3__uncultured bacterium;D_4__uncultured bacterium;D_5__uncultured bacterium;D_6__uncultured bacterium	0.8
B143p.OTU_1086	D_0__Bacteria;D_1__Acidobacteria;D_2__Solibacteres;D_3__Solibacterales;D_4__Solibacteraceae (Subgroup 3);D_5__PAUC26f	1.0
B143p.OTU_87	D_0__Bacteria;D_1__Firmicutes;D_2__Bacilli;D_3__Bacillales;D_4__Bacillaceae;D_5__Bacillus;Ambiguous_taxa	0.6
B143p.OTU_633	D_0__Bacteria;D_1__Actinobacteria;D_2__Actinobacteria;D_3__Pseudonocardiales;D_4__Pseudonocardiaceae;D_5__Actinophytocola	0.7
B143p.OTU_337	D_0__Bacteria;D_1__Verrucomicrobia;D_2__OPB35 soil group;D_3__uncultured bacterium;D_4__uncultured bacterium;D_5__uncultured bacterium;D_6__uncultured bacterium	0.9
B143p.OTU_716	D_0__Bacteria;D_1__Acidobacteria;D_2__Subgroup 11	1.0
B143p.OTU_286	D_0__Bacteria;D_1__Proteobacteria;D_2__Deltaproteobacteria;D_3__Myxococcales	0.9090909090909091
B143p.OTU_802	D_0__Bacteria;D_1__Actinobacteria;D_2__Actinobacteria;D_3__Streptosporangiales;D_4__Streptosporangiaceae;D_5__Streptosporangium	0.7
B143p.OTU_103	D_0__Bacteria;D_1__Proteobacteria;D_2__Gammaproteobacteria;D_3__Enterobacteriales;D_4__Enterobacteriaceae	0.9
B143p.OTU_218	D_0__Bacteria;D_1__Acidobacteria;D_2__Subgroup 6	1.0
B143p.OTU_122	D_0__Bacteria;D_1__Proteobacteria;D_2__Gammaproteobacteria;D_3__Pseudomonadales;D_4__Pseudomonadaceae;D_5__Pseudomonas;Ambiguous_taxa	0.6
B143p.OTU_644	D_0__Bacteria;D_1__Actinobacteria;D_2__Actinobacteria;D_3__Corynebacteriales;D_4__Corynebacteriaceae	1.0
B143p.OTU_974	D_0__Bacteria;D_1__Proteobacteria;D_2__Alphaproteobacteria;D_3__Rhizobiales	1.0
B143p.OTU_132	D_0__Bacteria;D_1__Proteobacteria;D_2__Betaproteobacteria;D_3__TRA3-20	1.0
B143p.OTU_427	D_0__Bacteria;D_1__Bacteroidetes;D_2__Sphingobacteriia;D_3__Sphingobacteriales;D_4__Chitinophagaceae;D_5__uncultured;D_6__uncultured bacterium	0.7
B143p.OTU_82	D_0__Bacteria;D_1__Proteobacteria;D_2__Betaproteobacteria;D_3__Neisseriales;D_4__Neisseriaceae;D_5__Alysiella	0.6
B143p.OTU_1092	D_0__Bacteria;D_1__Proteobacteria;D_2__Alphaproteobacteria;D_3__Sphingomonadales;D_4__Sphingomonadaceae;D_5__Sphingomonas	0.9
B143p.OTU_34	D_0__Bacteria;D_1__Firmicutes;D_2__Bacilli;D_3__Bacillales;D_4__Planococcaceae;D_5__Domibacillus	0.6363636363636364
B143p.OTU_65	D_0__Bacteria;D_1__Acidobacteria;D_2__Subgroup 6	1.0
B143p.OTU_1050	D_0__Bacteria;D_1__Planctomycetes;D_2__Phycisphaerae;D_3__Tepidisphaerales;D_4__Tepidisphaeraceae	1.0
B143p.OTU_25	D_0__Bacteria;D_1__Proteobacteria;D_2__Deltaproteobacteria;D_3__Desulfurellales;D_4__Desulfurellaceae;D_5__H16;D_6__uncultured bacterium	0.6
B143p.OTU_235	D_0__Bacteria;D_1__Proteobacteria;D_2__Gammaproteobacteria;D_3__Xanthomonadales;D_4__Xanthomonadaceae;D_5__Rhodanobacter	0.7
B143p.OTU_688	D_0__Bacteria;D_1__Actinobacteria;D_2__TakashiAC-B11	0.7
B143p.OTU_53	D_0__Bacteria;D_1__Acidobacteria;D_2__Subgroup 6;D_3__uncultured bacterium;D_4__uncultured bacterium;D_5__uncultured bacterium;D_6__uncultured bacterium	0.8
B143p.OTU_119	D_0__Bacteria;D_1__Proteobacteria;D_2__Betaproteobacteria;D_3__Burkholderiales;D_4__Alcaligenaceae;D_5__uncultured;D_6__uncultured bacterium	0.6
B143p.OTU_787	D_0__Bacteria;D_1__Chloroflexi;D_2__Thermomicrobia;D_3__JG30-KF-CM45;D_4__uncultured bacterium;D_5__uncultured bacterium;D_6__uncultured bacterium	0.7
B143p.OTU_171	D_0__Bacteria;D_1__Proteobacteria;D_2__Betaproteobacteria;D_3__SC-I-84	1.0
B143p.OTU_935	D_0__Bacteria;D_1__Planctomycetes;D_2__Phycisphaerae;D_3__Tepidisphaerales;D_4__Tepidisphaeraceae;D_5__uncultured bacterium;D_6__uncultured bacterium	0.6
B143p.OTU_984	D_0__Bacteria;D_1__Proteobacteria;D_2__Alphaproteobacteria;D_3__Rhodospirillales;D_4__I-10;D_5__uncultured bacterium;D_6__uncultured bacterium	0.6363636363636364
B143p.OTU_526	D_0__Bacteria;D_1__Bacteroidetes;D_2__Cytophagia;D_3__Cytophagales;D_4__Cytophagaceae;D_5__uncultured;D_6__uncultured bacterium	0.5454545454545454
B143p.OTU_1143	D_0__Bacteria;D_1__Acidobacteria;D_2__Acidobacteria;D_3__Acidobacteriales;D_4__Acidobacteriaceae (Subgroup 1);D_5__Candidatus Koribacter	0.8
B143p.OTU_238	D_0__Bacteria;D_1__Firmicutes;D_2__Bacilli;D_3__Bacillales;D_4__Bacillaceae;D_5__Fictibacillus	0.6
B143p.OTU_556	D_0__Bacteria;D_1__Nitrospirae;D_2__Nitrospira;D_3__Nitrospirales;D_4__Nitrospiraceae;D_5__Nitrospira	1.0
B143p.OTU_1069	D_0__Bacteria;D_1__Planctomycetes;D_2__Phycisphaerae;D_3__Tepidisphaerales;D_4__Tepidisphaeraceae;D_5__uncultured bacterium;D_6__uncultured bacterium	0.9
B143p.OTU_636	D_0__Bacteria;D_1__Actinobacteria;D_2__Actinobacteria;D_3__Propionibacteriales;D_4__Nocardioidaceae;D_5__Aeromicrobium	1.0
B143p.OTU_737	D_0__Bacteria;D_1__Cyanobacteria;D_2__Melainabacteria;D_3__Obscuribacterales;D_4__uncultured bacterium;D_5__uncultured bacterium;D_6__uncultured bacterium	0.7
B143p.OTU_437	D_0__Bacteria;D_1__Bacteroidetes;D_2__Flavobacteriia;D_3__Flavobacteriales;D_4__Flavobacteriaceae;D_5__Flavobacterium;D_6__uncultured bacterium	0.7
B143p.OTU_1176	D_0__Bacteria;D_1__Proteobacteria;D_2__Alphaproteobacteria;D_3__Rhodobacterales;D_4__Rhodobacteraceae;D_5__uncultured	0.8
B143p.OTU_198	D_0__Bacteria;D_1__Proteobacteria;D_2__Deltaproteobacteria;D_3__Myxococcales;D_4__Archangiaceae;D_5__Anaeromyxobacter;D_6__uncultured bacterium	0.6
B143p.OTU_926	D_0__Bacteria;D_1__Proteobacteria;D_2__Alphaproteobacteria;D_3__Rhizobiales;D_4__Rhizobiaceae;D_5__Rhizobium	1.0
B143p.OTU_820	D_0__Bacteria;D_1__Proteobacteria;D_2__Alphaproteobacteria;D_3__Rhodospirillales;D_4__MSB-1E8;D_5__uncultured bacterium;D_6__uncultured bacterium	0.6
B143p.OTU_728	D_0__Bacteria;D_1__Cyanobacteria;D_2__Cyanobacteria;D_3__SubsectionIII;D_4__FamilyI;D_5__uncultured	0.6
B143p.OTU_42	D_0__Bacteria;D_1__Latescibacteria;D_2__uncultured bacterium;D_3__uncultured bacterium;D_4__uncultured bacterium;D_5__uncultured bacterium;D_6__uncultured bacterium	0.9
B143p.OTU_147	D_0__Bacteria;D_1__Proteobacteria;D_2__Betaproteobacteria;D_3__Burkholderiales;D_4__Comamonadaceae	1.0
B143p.OTU_711	D_0__Bacteria;D_1__Armatimonadetes;D_2__Chthonomonadetes;D_3__Chthonomonadales;D_4__uncultured bacterium;D_5__uncultured bacterium;D_6__uncultured bacterium	1.0
B143p.OTU_317	D_0__Bacteria;D_1__Firmicutes;D_2__Erysipelotrichia;D_3__Erysipelotrichales;D_4__Erysipelotrichaceae;D_5__Allobaculum	0.7
B143p.OTU_1169	D_0__Bacteria;D_1__Proteobacteria;D_2__Alphaproteobacteria;D_3__Rhizobiales;D_4__Rhizobiaceae;D_5__Kaistia	0.9
B143p.OTU_1056	D_0__Bacteria;D_1__Acidobacteria;D_2__Solibacteres;D_3__Solibacterales;D_4__Solibacteraceae (Subgroup 3);D_5__Paludibaculum	0.6
B143p.OTU_865	D_0__Bacteria;D_1__Saccharibacteria;D_2__uncultured bacterium;D_3__uncultured bacterium;D_4__uncultured bacterium;D_5__uncultured bacterium;D_6__uncultured bacterium	0.6
B143p.OTU_467	D_0__Bacteria;D_1__Bacteroidetes;D_2__Sphingobacteriia;D_3__Sphingobacteriales;D_4__Chitinophagaceae;D_5__uncultured	1.0
B143p.OTU_1088	D_0__Bacteria;D_1__Proteobacteria;D_2__Alphaproteobacteria;D_3__Rhizobiales;D_4__uncultured	0.8
B143p.OTU_247	D_0__Bacteria;D_1__Proteobacteria;D_2__Betaproteobacteria;D_3__Burkholderiales;D_4__Burkholderiaceae;D_5__Limnobacter	0.7
B143p.OTU_411	D_0__Bacteria;D_1__Bacteroidetes;D_2__Sphingobacteriia;D_3__Sphingobacteriales;D_4__Chitinophagaceae;D_5__uncultured	0.8
B143p.OTU_1096	D_0__Bacteria;D_1__Firmicutes;D_2__Clostridia;D_3__Clostridiales;D_4__Lachnospiraceae;D_5__Lachnospiraceae NK4A136 group;D_6__uncultured bacterium	0.8
B143p.OTU_835	D_0__Bacteria;D_1__Saccharibacteria;D_2__uncultured bacterium;D_3__uncultured bacterium;D_4__uncultured bacterium;D_5__uncultured bacterium;D_6__uncultured bacterium	0.7
B143p.OTU_976	D_0__Bacteria;D_1__Proteobacteria;D_2__Alphaproteobacteria;D_3__Rhodospirillales	1.0
B143p.OTU_700	D_0__Bacteria;D_1__Proteobacteria;D_2__Alphaproteobacteria;D_3__Rickettsiales;D_4__Mitochondria;Ambiguous_taxa;Ambiguous_taxa	0.6
B143p.OTU_1147	D_0__Bacteria;D_1__Proteobacteria;D_2__Alphaproteobacteria;D_3__Rhodospirillales;D_4__I-10;D_5__uncultured bacterium;D_6__uncultured bacterium	0.8
B143p.OTU_1190	D_0__Bacteria;D_1__Planctomycetes;D_2__Phycisphaerae;D_3__Tepidisphaerales;D_4__Tepidisphaeraceae;D_5__uncultured bacterium;D_6__uncultured bacterium	0.9
B143p.OTU_176	D_0__Bacteria;D_1__Firmicutes;D_2__Bacilli;D_3__Bacillales;D_4__Bacillaceae;D_5__Bacillus	0.6363636363636364
B143p.OTU_285	D_0__Bacteria;D_1__Acidobacteria;D_2__Holophagae;D_3__Subgroup 10;D_4__ABS-19	1.0
B143p.OTU_106	D_0__Bacteria;D_1__Proteobacteria;D_2__Gammaproteobacteria;D_3__Enterobacteriales;D_4__Enterobacteriaceae	1.0
B143p.OTU_1208	D_0__Bacteria;D_1__Firmicutes;D_2__Clostridia;D_3__Clostridiales;D_4__Peptostreptococcaceae	1.0
B143p.OTU_425	D_0__Bacteria;D_1__Bacteroidetes;D_2__Sphingobacteriia;D_3__Sphingobacteriales;D_4__Chitinophagaceae;D_5__uncultured	0.6
B143p.OTU_509	D_0__Bacteria;D_1__Bacteroidetes;D_2__Sphingobacteriia;D_3__Sphingobacteriales;D_4__Chitinophagaceae;D_5__Flavisolibacter	0.5454545454545454
B143p.OTU_19	D_0__Bacteria;D_1__Proteobacteria;D_2__Gammaproteobacteria;D_3__Pseudomonadales;D_4__Moraxellaceae;D_5__Acinetobacter	1.0
B143p.OTU_1107	D_0__Bacteria;D_1__Proteobacteria;D_2__Alphaproteobacteria;D_3__Rhizobiales;D_4__DUNssu044	0.9090909090909091
B143p.OTU_840	D_0__Bacteria;D_1__Firmicutes;D_2__Clostridia;D_3__Clostridiales;D_4__Lachnospiraceae	0.8181818181818182
B143p.OTU_61	D_0__Bacteria;D_1__Firmicutes;D_2__Bacilli;D_3__Bacillales;D_4__Bacillaceae;D_5__Oceanobacillus	0.6
B143p.OTU_551	D_0__Bacteria;D_1__Gemmatimonadetes;D_2__Gemmatimonadetes;D_3__Gemmatimonadales;D_4__Gemmatimonadaceae;D_5__uncultured;D_6__uncultured bacterium	0.6
B143p.OTU_681	D_0__Bacteria;D_1__Actinobacteria;D_2__Actinobacteria;D_3__Micrococcales;D_4__Micrococcaceae;D_5__Rothia;D_6__uncultured bacterium	1.0
B143p.OTU_1052	D_0__Bacteria;D_1__Proteobacteria;D_2__Alphaproteobacteria;D_3__Rickettsiales;D_4__Anaplasmataceae;D_5__Wolbachia	1.0
B143p.OTU_1243	Unassigned	1.0
B143p.OTU_1151	D_0__Bacteria;D_1__Planctomycetes;D_2__Phycisphaerae;D_3__Tepidisphaerales;D_4__Tepidisphaeraceae;D_5__uncultured bacterium;D_6__uncultured bacterium	0.7
B143p.OTU_342	D_0__Bacteria;D_1__Acidobacteria;D_2__Blastocatellia;D_3__Blastocatellales;D_4__Blastocatellaceae (Subgroup 4);D_5__11-24;D_6__uncultured bacterium	0.8
B143p.OTU_652	D_0__Bacteria;D_1__Actinobacteria;D_2__TakashiAC-B11;D_3__uncultured bacterium;D_4__uncultured bacterium;D_5__uncultured bacterium;D_6__uncultured bacterium	0.8
B143p.OTU_978	D_0__Bacteria;D_1__Proteobacteria;D_2__Alphaproteobacteria;D_3__Rhizobiales;D_4__Xanthobacteraceae	0.7
B143p.OTU_885	D_0__Bacteria;D_1__Proteobacteria;D_2__Alphaproteobacteria;D_3__Rickettsiales;D_4__Mitochondria;D_5__Zymoseptoria tritici;D_6__Zymoseptoria tritici	1.0
B143p.OTU_983	D_0__Bacteria;D_1__Proteobacteria;D_2__Alphaproteobacteria;D_3__Rhizobiales;D_4__Xanthobacteraceae;D_5__Variibacter	0.7
B143p.OTU_989	D_0__Bacteria;D_1__Proteobacteria;D_2__Alphaproteobacteria;D_3__Rhizobiales;D_4__Methylobacteriaceae;D_5__uncultured	0.7
B143p.OTU_448	D_0__Bacteria;D_1__Bacteroidetes;D_2__Sphingobacteriia;D_3__Sphingobacteriales;D_4__Sphingobacteriaceae;D_5__Mucilaginibacter;Ambiguous_taxa	0.8
B143p.OTU_213	D_0__Bacteria;D_1__Acidobacteria;D_2__Holophagae;D_3__Subgroup 10;D_4__ABS-19;D_5__uncultured bacterium;D_6__uncultured bacterium	0.6
B143p.OTU_296	D_0__Bacteria;D_1__Actinobacteria;D_2__Thermoleophilia;D_3__Gaiellales;D_4__uncultured	1.0
B143p.OTU_9	D_0__Bacteria;D_1__Proteobacteria;D_2__Gammaproteobacteria;D_3__Pseudomonadales;D_4__Moraxellaceae;D_5__Acinetobacter	1.0
B143p.OTU_305	D_0__Bacteria;D_1__Actinobacteria;D_2__Thermoleophilia;D_3__Gaiellales;D_4__uncultured;D_5__uncultured bacterium;D_6__uncultured bacterium	0.9
B143p.OTU_405	D_0__Bacteria;D_1__Bacteroidetes;D_2__Sphingobacteriia;D_3__Sphingobacteriales;D_4__Chitinophagaceae;D_5__Terrimonas	0.8
B143p.OTU_47	D_0__Bacteria;D_1__Proteobacteria;D_2__Deltaproteobacteria;D_3__Desulfurellales;D_4__Desulfurellaceae;D_5__H16;D_6__uncultured bacterium	0.8
B143p.OTU_414	D_0__Bacteria;D_1__Bacteroidetes;D_2__Flavobacteriia;D_3__Flavobacteriales;D_4__Cryomorphaceae;D_5__Crocinitomix;D_6__uncultured bacterium	0.6
B143p.OTU_965	D_0__Bacteria;D_1__Proteobacteria;D_2__Alphaproteobacteria;D_3__Caulobacterales;D_4__Caulobacteraceae;D_5__Brevundimonas	0.8181818181818182
B143p.OTU_629	D_0__Bacteria;D_1__Actinobacteria;D_2__Actinobacteria;D_3__Micrococcales;D_4__Micrococcaceae;D_5__Micrococcus	0.9
B143p.OTU_936	D_0__Bacteria;D_1__Proteobacteria;D_2__Alphaproteobacteria;D_3__Rhizobiales;D_4__Bradyrhizobiaceae;D_5__Bradyrhizobium	0.7
B143p.OTU_510	D_0__Bacteria;D_1__Bacteroidetes;D_2__Cytophagia;D_3__Cytophagales;D_4__Cytophagaceae;D_5__uncultured	0.8181818181818182
B143p.OTU_1022	D_0__Bacteria;D_1__Cyanobacteria;D_2__ML635J-21	1.0
B143p.OTU_559	D_0__Bacteria;D_1__Actinobacteria;D_2__Actinobacteria;D_3__Micrococcales;D_4__Micrococcaceae;D_5__Arthrobacter	1.0
B143p.OTU_811	D_0__Bacteria;D_1__Actinobacteria;D_2__Acidimicrobiia;D_3__Acidimicrobiales;D_4__OM1 clade;Ambiguous_taxa;Ambiguous_taxa	0.6
B143p.OTU_929	D_0__Bacteria;D_1__Proteobacteria;D_2__Alphaproteobacteria;D_3__Rhodospirillales;D_4__Rhodospirillaceae;D_5__Defluviicoccus	0.8181818181818182
B143p.OTU_190	D_0__Bacteria;D_1__Proteobacteria;D_2__Gammaproteobacteria;D_3__Enterobacteriales;D_4__Enterobacteriaceae;D_5__Serratia	0.6
B143p.OTU_274	D_0__Bacteria;D_1__Proteobacteria;D_2__Betaproteobacteria;D_3__Burkholderiales;D_4__Alcaligenaceae;D_5__Achromobacter	0.9
B143p.OTU_349	D_0__Bacteria;D_1__Proteobacteria;D_2__Deltaproteobacteria;D_3__Myxococcales;D_4__Sandaracinaceae;D_5__uncultured;D_6__uncultured bacterium	0.6
B143p.OTU_600	D_0__Bacteria;D_1__Actinobacteria;D_2__Actinobacteria;D_3__Pseudonocardiales;D_4__Pseudonocardiaceae;D_5__Pseudonocardia;D_6__uncultured bacterium	0.7
B143p.OTU_1108	D_0__Bacteria;D_1__Proteobacteria;D_2__Alphaproteobacteria;D_3__Rhizobiales	1.0
B143p.OTU_1039	D_0__Bacteria;D_1__Acidobacteria;D_2__Blastocatellia;D_3__Blastocatellales;D_4__Blastocatellaceae (Subgroup 4);D_5__uncultured	0.6
B143p.OTU_1222	D_0__Bacteria;D_1__Planctomycetes;D_2__Phycisphaerae;D_3__Tepidisphaerales;D_4__Tepidisphaeraceae;D_5__uncultured bacterium;D_6__uncultured bacterium	0.9
B143p.OTU_1065	D_0__Bacteria;D_1__Proteobacteria;D_2__Alphaproteobacteria;D_3__Caulobacterales;D_4__Caulobacteraceae;D_5__Phenylobacterium	0.7272727272727273
B143p.OTU_394	D_0__Bacteria;D_1__Bacteroidetes;D_2__Sphingobacteriia;D_3__Sphingobacteriales;D_4__Chitinophagaceae;D_5__uncultured;D_6__uncultured bacterium	0.7
B143p.OTU_1198	D_0__Bacteria;D_1__Proteobacteria;D_2__Alphaproteobacteria;D_3__Parvularculales;D_4__Parvularculaceae;D_5__Amphiplicatus;D_6__uncultured bacterium	0.6
B143p.OTU_779	D_0__Bacteria;D_1__Chloroflexi;D_2__Thermomicrobia;D_3__JG30-KF-CM45;D_4__uncultured bacterium;D_5__uncultured bacterium;D_6__uncultured bacterium	0.8
B143p.OTU_1155	D_0__Bacteria;D_1__Proteobacteria;D_2__Alphaproteobacteria;D_3__Rhodospirillales;D_4__Rhodospirillales Incertae Sedis;D_5__Candidatus Alysiosphaera;D_6__uncultured bacterium	0.7
B143p.OTU_533	D_0__Bacteria;D_1__Planctomycetes;D_2__Planctomycetacia;D_3__Planctomycetales;D_4__Planctomycetaceae;D_5__Pir4 lineage	0.8
B143p.OTU_580	D_0__Bacteria;D_1__Actinobacteria;D_2__Actinobacteria;D_3__Streptomycetales;D_4__Streptomycetaceae;D_5__Streptomyces;Ambiguous_taxa	1.0
B143p.OTU_60	D_0__Bacteria;D_1__Proteobacteria;D_2__Deltaproteobacteria;D_3__Myxococcales;D_4__Sandaracinaceae;D_5__uncultured;D_6__uncultured bacterium	0.6
B143p.OTU_625	D_0__Bacteria;D_1__Actinobacteria;D_2__Actinobacteria;D_3__Frankiales;D_4__Geodermatophilaceae;D_5__Blastococcus	0.8
B143p.OTU_10	D_0__Bacteria;D_1__Proteobacteria;D_2__Gammaproteobacteria;D_3__Pseudomonadales;D_4__Moraxellaceae;D_5__Acinetobacter	1.0
B143p.OTU_273	D_0__Bacteria;D_1__Firmicutes;D_2__Bacilli;D_3__Lactobacillales;D_4__Streptococcaceae;D_5__Lactococcus;D_6__uncultured bacterium	0.7
B143p.OTU_612	D_0__Bacteria;D_1__Actinobacteria;D_2__Actinobacteria;D_3__Kineosporiales;D_4__Kineosporiaceae;D_5__Kineococcus	0.6
B143p.OTU_618	D_0__Bacteria;D_1__Actinobacteria;D_2__Actinobacteria;D_3__Micromonosporales;D_4__Micromonosporaceae;D_5__Micromonospora	0.6
B143p.OTU_1185	D_0__Bacteria;D_1__Proteobacteria;D_2__Alphaproteobacteria;D_3__Rickettsiales;D_4__Anaplasmataceae;D_5__Wolbachia	1.0
B143p.OTU_749	D_0__Bacteria;D_1__Proteobacteria;D_2__Alphaproteobacteria;D_3__Rickettsiales;D_4__Mitochondria	1.0
B143p.OTU_431	D_0__Bacteria;D_1__Bacteroidetes;D_2__Sphingobacteriia;D_3__Sphingobacteriales;D_4__Chitinophagaceae;D_5__uncultured;D_6__uncultured bacterium	0.6
B143p.OTU_205	D_0__Bacteria;D_1__Proteobacteria;D_2__Gammaproteobacteria;D_3__Xanthomonadales;D_4__Xanthomonadales Incertae Sedis;D_5__uncultured	1.0
B143p.OTU_98	D_0__Bacteria;D_1__Firmicutes;D_2__Bacilli;D_3__Bacillales;D_4__Bacillaceae;D_5__Bacillus	0.8181818181818182
B143p.OTU_560	D_0__Bacteria;D_1__Actinobacteria;D_2__MB-A2-108;D_3__uncultured bacterium;D_4__uncultured bacterium;D_5__uncultured bacterium;D_6__uncultured bacterium	0.8
B143p.OTU_1235	Unassigned	1.0
B143p.OTU_463	D_0__Bacteria;D_1__Bacteroidetes;D_2__Sphingobacteriia;D_3__Sphingobacteriales;D_4__Chitinophagaceae	1.0
B143p.OTU_1070	D_0__Bacteria;D_1__Planctomycetes;D_2__Phycisphaerae;D_3__Tepidisphaerales;D_4__Tepidisphaeraceae;D_5__uncultured bacterium;D_6__uncultured bacterium	0.7
B143p.OTU_937	D_0__Bacteria;D_1__Proteobacteria;D_2__Alphaproteobacteria;D_3__Rhizobiales;D_4__KF-JG30-B3;D_5__uncultured bacterium;D_6__uncultured bacterium	0.8
B143p.OTU_1121	D_0__Bacteria;D_1__Chloroflexi;D_2__Chloroflexia;D_3__Kallotenuales;D_4__AKIW781;D_5__uncultured bacterium;D_6__uncultured bacterium	0.6
B143p.OTU_495	D_0__Bacteria;D_1__Bacteroidetes;D_2__Cytophagia;D_3__Cytophagales;D_4__Cytophagaceae;D_5__Ohtaekwangia	0.5454545454545454
B143p.OTU_288	D_0__Bacteria;D_1__Proteobacteria;D_2__Betaproteobacteria;D_3__Burkholderiales;D_4__Comamonadaceae	1.0
B143p.OTU_383	D_0__Bacteria;D_1__Bacteroidetes;D_2__Sphingobacteriia;D_3__Sphingobacteriales;D_4__Sphingobacteriaceae;D_5__Mucilaginibacter;Ambiguous_taxa	0.6
B143p.OTU_724	D_0__Bacteria;D_1__Firmicutes;D_2__Clostridia;D_3__Clostridiales;D_4__Ruminococcaceae;D_5__Ruminococcaceae UCG-010;D_6__uncultured bacterium	0.7
B143p.OTU_643	D_0__Bacteria;D_1__Actinobacteria;D_2__Actinobacteria;D_3__Micromonosporales;D_4__Micromonosporaceae	1.0
B143p.OTU_1199	D_0__Bacteria;D_1__Proteobacteria;D_2__Alphaproteobacteria;D_3__Caulobacterales;D_4__Caulobacteraceae;D_5__uncultured	0.8
B143p.OTU_693	D_0__Bacteria;D_1__Actinobacteria;D_2__Actinobacteria;D_3__Corynebacteriales;D_4__Nocardiaceae;D_5__Rhodococcus	0.8
B143p.OTU_254	D_0__Bacteria;D_1__Proteobacteria;D_2__Betaproteobacteria;D_3__Burkholderiales;D_4__Oxalobacteraceae;D_5__Massilia	0.7
B143p.OTU_1093	D_0__Bacteria;D_1__Proteobacteria;D_2__Alphaproteobacteria;D_3__Rhodospirillales;D_4__Acetobacteraceae;D_5__Roseomonas	0.9
B143p.OTU_1209	D_0__Bacteria;D_1__Firmicutes;D_2__Clostridia;D_3__Clostridiales;D_4__Peptostreptococcaceae;D_5__Peptoclostridium;D_6__uncultured bacterium	1.0
B143p.OTU_32	D_0__Bacteria;D_1__Firmicutes;D_2__Bacilli;D_3__Bacillales;D_4__Alicyclobacillaceae;D_5__Tumebacillus	1.0
B143p.OTU_136	D_0__Bacteria;D_1__Proteobacteria;D_2__Gammaproteobacteria;D_3__Xanthomonadales;D_4__Xanthomonadales Incertae Sedis;D_5__Steroidobacter	0.8
B143p.OTU_215	D_0__Bacteria;D_1__Proteobacteria;D_2__Gammaproteobacteria;D_3__Xanthomonadales;D_4__Xanthomonadaceae	1.0
B143p.OTU_143	D_0__Bacteria;D_1__Proteobacteria;D_2__Deltaproteobacteria;D_3__Myxococcales;D_4__Haliangiaceae;D_5__Haliangium	1.0
B143p.OTU_207	D_0__Bacteria;D_1__Acidobacteria;D_2__Subgroup 17	1.0
B143p.OTU_166	D_0__Bacteria;D_1__Proteobacteria;D_2__Gammaproteobacteria;D_3__Xanthomonadales;D_4__Xanthomonadales Incertae Sedis;D_5__uncultured	1.0
B143p.OTU_673	D_0__Bacteria;D_1__Actinobacteria;D_2__MB-A2-108;D_3__uncultured bacterium;D_4__uncultured bacterium;D_5__uncultured bacterium;D_6__uncultured bacterium	1.0
B143p.OTU_1100	D_0__Bacteria;D_1__Acidobacteria;D_2__Solibacteres;D_3__Solibacterales;D_4__Solibacteraceae (Subgroup 3);D_5__Bryobacter	0.7272727272727273
B143p.OTU_18	D_0__Bacteria;D_1__Firmicutes;D_2__Bacilli;D_3__Lactobacillales;D_4__Enterococcaceae;D_5__Enterococcus;Ambiguous_taxa	0.6
B143p.OTU_77	D_0__Bacteria;D_1__Proteobacteria;D_2__Betaproteobacteria;D_3__Nitrosomonadales;D_4__Nitrosomonadaceae;D_5__uncultured;D_6__uncultured bacterium	0.6
B143p.OTU_1042	D_0__Bacteria;D_1__Proteobacteria;D_2__Alphaproteobacteria;D_3__Rhodospirillales;D_4__MND8;D_5__uncultured bacterium;D_6__uncultured bacterium	0.8
B143p.OTU_362	D_0__Bacteria;D_1__Planctomycetes;D_2__Planctomycetacia;D_3__Planctomycetales;D_4__Planctomycetaceae;D_5__uncultured	0.9
B143p.OTU_762	D_0__Bacteria;D_1__Actinobacteria;D_2__Acidimicrobiia;D_3__Acidimicrobiales;D_4__uncultured	1.0
B143p.OTU_725	D_0__Bacteria;D_1__Firmicutes;D_2__Clostridia;D_3__Clostridiales;D_4__Christensenellaceae;D_5__uncultured	0.6363636363636364
B143p.OTU_719	D_0__Bacteria;D_1__Proteobacteria;D_2__Deltaproteobacteria;D_3__Bdellovibrionales;D_4__Bdellovibrionaceae;D_5__Bdellovibrio;D_6__uncultured bacterium	0.8
B143p.OTU_1120	D_0__Bacteria;D_1__Planctomycetes;D_2__Phycisphaerae;D_3__Tepidisphaerales;D_4__Tepidisphaeraceae;D_5__uncultured bacterium;D_6__uncultured bacterium	0.6
B143p.OTU_290	D_0__Bacteria;D_1__RsaHf231;D_2__uncultured bacterium;D_3__uncultured bacterium;D_4__uncultured bacterium;D_5__uncultured bacterium;D_6__uncultured bacterium	0.6
B143p.OTU_206	D_0__Bacteria;D_1__Proteobacteria;D_2__Gammaproteobacteria;D_3__Cellvibrionales;D_4__Cellvibrionaceae;D_5__Simiduia	0.6
B143p.OTU_412	D_0__Bacteria;D_1__Bacteroidetes;D_2__Bacteroidia;D_3__Bacteroidales;D_4__Porphyromonadaceae;D_5__Dysgonomonas	0.9090909090909091
B143p.OTU_969	D_0__Bacteria;D_1__Proteobacteria;D_2__Alphaproteobacteria;D_3__Rhodospirillales;D_4__Acetobacteraceae;D_5__uncultured	0.6
B143p.OTU_315	D_0__Bacteria;D_1__Verrucomicrobia;D_2__Spartobacteria;D_3__Chthoniobacterales;D_4__DA101 soil group;D_5__uncultured bacterium;D_6__uncultured bacterium	0.8
B143p.OTU_333	D_0__Bacteria;D_1__Proteobacteria;D_2__Gammaproteobacteria;D_3__Xanthomonadales;D_4__Solimonadaceae;D_5__Polycyclovorans;D_6__uncultured bacterium	0.6
B143p.OTU_1104	D_0__Bacteria;D_1__Acidobacteria;D_2__Blastocatellia;D_3__Blastocatellales;D_4__Blastocatellaceae (Subgroup 4)	1.0
B143p.OTU_336	D_0__Bacteria;D_1__Verrucomicrobia;D_2__OPB35 soil group;D_3__uncultured bacterium;D_4__uncultured bacterium;D_5__uncultured bacterium;D_6__uncultured bacterium	0.9
B143p.OTU_511	D_0__Bacteria;D_1__Bacteroidetes;D_2__Cytophagia;D_3__Cytophagales;D_4__Cytophagaceae;D_5__uncultured	0.5454545454545454
B143p.OTU_884	D_0__Bacteria;D_1__Proteobacteria;D_2__Alphaproteobacteria;D_3__Rhodospirillales;D_4__Acetobacteraceae;D_5__Acidiphilium;D_6__uncultured bacterium	0.6
B143p.OTU_457	D_0__Bacteria;D_1__Bacteroidetes;D_2__Sphingobacteriia;D_3__Sphingobacteriales;D_4__Chitinophagaceae;D_5__uncultured	0.7
B143p.OTU_112	D_0__Bacteria;D_1__Proteobacteria;D_2__Gammaproteobacteria;D_3__Xanthomonadales;D_4__Xanthomonadales Incertae Sedis;D_5__Acidibacter	0.9
B143p.OTU_144	D_0__Bacteria;D_1__Proteobacteria;D_2__Gammaproteobacteria;D_3__Orbales;D_4__Orbaceae	1.0
B143p.OTU_1094	D_0__Bacteria;D_1__Planctomycetes;D_2__Phycisphaerae;D_3__Tepidisphaerales;D_4__Tepidisphaeraceae	1.0
B143p.OTU_807	D_0__Bacteria;D_1__Planctomycetes;D_2__Phycisphaerae;D_3__Tepidisphaerales;D_4__Tepidisphaeraceae	1.0
B143p.OTU_410	D_0__Bacteria;D_1__Bacteroidetes;D_2__Bacteroidia;D_3__Bacteroidales;D_4__Porphyromonadaceae;D_5__Dysgonomonas	1.0
B143p.OTU_904	D_0__Bacteria;D_1__Proteobacteria;D_2__Alphaproteobacteria;D_3__Rhodospirillales;D_4__Acetobacteraceae;D_5__Acidiphilium;D_6__uncultured bacterium	0.6
B143p.OTU_1023	D_0__Bacteria;D_1__Proteobacteria;D_2__Alphaproteobacteria;D_3__Rhodospirillales;D_4__Acetobacteraceae;D_5__uncultured	0.5454545454545454
B143p.OTU_1015	D_0__Bacteria;D_1__Acidobacteria;D_2__Solibacteres;D_3__Solibacterales;D_4__Solibacteraceae (Subgroup 3);D_5__Bryobacter	0.9
B143p.OTU_1124	D_0__Bacteria;D_1__Chloroflexi;D_2__Chloroflexia;D_3__Chloroflexales;D_4__Roseiflexaceae;D_5__Roseiflexus;D_6__uncultured bacterium	0.6
B143p.OTU_39	D_0__Bacteria;D_1__Acidobacteria;D_2__Subgroup 6;Ambiguous_taxa;Ambiguous_taxa;Ambiguous_taxa;Ambiguous_taxa	0.6
B143p.OTU_849	D_0__Bacteria;D_1__Proteobacteria;D_2__Alphaproteobacteria;D_3__Rhodospirillales	0.8
B143p.OTU_808	D_0__Bacteria;D_1__Actinobacteria;D_2__Acidimicrobiia;D_3__Acidimicrobiales;D_4__uncultured	0.9
B143p.OTU_582	D_0__Bacteria;D_1__Actinobacteria;D_2__MB-A2-108;D_3__uncultured bacterium;D_4__uncultured bacterium;D_5__uncultured bacterium;D_6__uncultured bacterium	0.8
B143p.OTU_498	D_0__Bacteria;D_1__Bacteroidetes;D_2__Cytophagia;D_3__Cytophagales;D_4__Cytophagaceae;D_5__uncultured;D_6__uncultured bacterium	0.5454545454545454
B143p.OTU_584	D_0__Bacteria;D_1__Actinobacteria;D_2__Actinobacteria;D_3__Micrococcales	1.0
B143p.OTU_356	D_0__Bacteria;D_1__Acidobacteria;D_2__Blastocatellia;D_3__Blastocatellales;D_4__Blastocatellaceae (Subgroup 4);D_5__RB41;D_6__uncultured bacterium	0.9
B143p.OTU_634	D_0__Bacteria;D_1__Actinobacteria;D_2__MB-A2-108	0.9
B143p.OTU_930	D_0__Bacteria;D_1__Proteobacteria;D_2__Alphaproteobacteria;D_3__Rhizobiales;D_4__Rhizobiales Incertae Sedis;D_5__Nordella	0.9
B143p.OTU_520	D_0__Bacteria;D_1__Bacteroidetes;D_2__Cytophagia;D_3__Cytophagales;D_4__Cytophagaceae;D_5__Cytophaga;D_6__uncultured bacterium	0.7
B143p.OTU_877	D_0__Bacteria;D_1__Proteobacteria;D_2__Alphaproteobacteria;D_3__Rhodospirillales;D_4__Acetobacteraceae;D_5__Commensalibacter	0.5454545454545454
B143p.OTU_1005	D_0__Bacteria;D_1__Firmicutes;D_2__Clostridia;D_3__Clostridiales;D_4__Lachnospiraceae	0.8181818181818182
B143p.OTU_447	D_0__Bacteria;D_1__Bacteroidetes;D_2__Sphingobacteriia;D_3__Sphingobacteriales;D_4__Chitinophagaceae;D_5__Parafilimonas	0.7
B143p.OTU_1239	Unassigned	1.0
B143p.OTU_227	D_0__Bacteria;D_1__Proteobacteria;D_2__Betaproteobacteria;D_3__Burkholderiales;D_4__Comamonadaceae	1.0
B143p.OTU_63	D_0__Bacteria;D_1__Acidobacteria;D_2__Subgroup 6	1.0
B143p.OTU_563	D_0__Bacteria;D_1__Gemmatimonadetes;D_2__Gemmatimonadetes;D_3__Gemmatimonadales;D_4__Gemmatimonadaceae;D_5__uncultured;D_6__uncultured bacterium	0.7
B143p.OTU_430	D_0__Bacteria;D_1__Bacteroidetes;D_2__Sphingobacteriia;D_3__Sphingobacteriales;D_4__Chitinophagaceae	1.0
B143p.OTU_539	D_0__Bacteria;D_1__Nitrospirae;D_2__Nitrospira;D_3__Nitrospirales;D_4__Nitrospiraceae;D_5__Nitrospira;D_6__uncultured bacterium	0.6363636363636364
B143p.OTU_134	D_0__Bacteria;D_1__Proteobacteria;D_2__Gammaproteobacteria;D_3__Cellvibrionales;D_4__Cellvibrionaceae;D_5__Cellvibrio;D_6__uncultured bacterium	0.8
B143p.OTU_504	D_0__Bacteria;D_1__Bacteroidetes;D_2__Cytophagia;D_3__Cytophagales;D_4__Cytophagaceae;D_5__Ohtaekwangia	0.5454545454545454
B143p.OTU_615	D_0__Bacteria;D_1__Actinobacteria;D_2__Actinobacteria;D_3__Kineosporiales;D_4__Kineosporiaceae	1.0
B143p.OTU_837	D_0__Bacteria;D_1__Actinobacteria;D_2__Acidimicrobiia;D_3__Acidimicrobiales;D_4__OM1 clade	1.0
B143p.OTU_303	D_0__Bacteria;D_1__Actinobacteria;D_2__Thermoleophilia;D_3__Gaiellales;D_4__uncultured;D_5__uncultured bacterium;D_6__uncultured bacterium	0.8
B143p.OTU_55	D_0__Bacteria;D_1__Acidobacteria;D_2__Subgroup 6	1.0
B143p.OTU_1024	D_0__Bacteria;D_1__Firmicutes;D_2__Clostridia;D_3__Clostridiales;D_4__Peptostreptococcaceae	0.9
B143p.OTU_214	D_0__Bacteria;D_1__Proteobacteria;D_2__Gammaproteobacteria;D_3__Xanthomonadales;D_4__Xanthomonadales Incertae Sedis;D_5__Steroidobacter	0.6
B143p.OTU_562	D_0__Bacteria;D_1__Actinobacteria;D_2__Actinobacteria;D_3__Propionibacteriales;D_4__Nocardioidaceae;D_5__Nocardioides	1.0
B143p.OTU_422	D_0__Bacteria;D_1__Bacteroidetes;D_2__Sphingobacteriia;D_3__Sphingobacteriales;D_4__Sphingobacteriaceae;D_5__Mucilaginibacter	0.6
B143p.OTU_1242	Unassigned	1.0
B143p.OTU_638	D_0__Bacteria;D_1__Actinobacteria;D_2__MB-A2-108;D_3__uncultured bacterium;D_4__uncultured bacterium;D_5__uncultured bacterium;D_6__uncultured bacterium	0.7
B143p.OTU_90	D_0__Bacteria;D_1__Proteobacteria;D_2__Betaproteobacteria;D_3__Burkholderiales;D_4__Oxalobacteraceae;D_5__Massilia	0.7
B143p.OTU_343	D_0__Bacteria;D_1__Proteobacteria;D_2__Deltaproteobacteria;D_3__Myxococcales;D_4__BIrii41;D_5__uncultured bacterium;D_6__uncultured bacterium	0.7
B143p.OTU_100	D_0__Bacteria;D_1__Firmicutes;D_2__Bacilli;D_3__Lactobacillales;D_4__Lactobacillaceae;D_5__Lactobacillus;Ambiguous_taxa	0.6
B143p.OTU_1133	D_0__Bacteria;D_1__Firmicutes;D_2__Clostridia;D_3__Clostridiales;D_4__Clostridiaceae 1;D_5__Clostridium sensu stricto 7	0.9
B143p.OTU_79	D_0__Bacteria;D_1__Proteobacteria;D_2__Gammaproteobacteria;D_3__Enterobacteriales;D_4__Enterobacteriaceae	1.0
B143p.OTU_243	D_0__Bacteria;D_1__Firmicutes;D_2__Bacilli;D_3__Lactobacillales;D_4__Aerococcaceae;D_5__Aerococcus;D_6__uncultured bacterium	0.7
B143p.OTU_566	D_0__Bacteria;D_1__Proteobacteria;D_2__Alphaproteobacteria;D_3__Rickettsiales;D_4__Mitochondria	1.0
B143p.OTU_202	D_0__Bacteria;D_1__Proteobacteria;D_2__Betaproteobacteria;D_3__Rhodocyclales;D_4__Rhodocyclaceae;D_5__Azoarcus	0.9
B143p.OTU_818	D_0__Bacteria;D_1__Acidobacteria;D_2__Solibacteres;D_3__Solibacterales;D_4__Solibacteraceae (Subgroup 3);D_5__Bryobacter;D_6__uncultured bacterium	0.5454545454545454
B143p.OTU_246	D_0__Bacteria;D_1__Firmicutes;D_2__Bacilli;D_3__Bacillales;D_4__Bacillaceae;D_5__Bacillus	0.8
B143p.OTU_847	D_0__Bacteria;D_1__Actinobacteria;D_2__Acidimicrobiia;D_3__Acidimicrobiales;D_4__uncultured;D_5__uncultured bacterium;D_6__uncultured bacterium	0.6
B143p.OTU_949	D_0__Bacteria;D_1__Proteobacteria;D_2__Alphaproteobacteria;D_3__Rhodospirillales;D_4__Rhodospirillaceae;D_5__Dongia;Ambiguous_taxa	0.6
B143p.OTU_201	D_0__Bacteria;D_1__Proteobacteria;D_2__Betaproteobacteria;D_3__Nitrosomonadales;D_4__Nitrosomonadaceae;D_5__uncultured	0.9090909090909091
B143p.OTU_306	D_0__Bacteria;D_1__Acidobacteria;D_2__Subgroup 6;Ambiguous_taxa;Ambiguous_taxa;Ambiguous_taxa;Ambiguous_taxa	0.7
B143p.OTU_783	D_0__Bacteria;D_1__Chloroflexi;D_2__Thermomicrobia;D_3__JG30-KF-CM45;D_4__uncultured bacterium;D_5__uncultured bacterium;D_6__uncultured bacterium	0.9
B143p.OTU_1115	D_0__Bacteria;D_1__Acidobacteria;D_2__Acidobacteria;D_3__Acidobacteriales;D_4__Acidobacteriaceae (Subgroup 1);D_5__uncultured	0.9090909090909091
B143p.OTU_364	D_0__Bacteria;D_1__Bacteroidetes;D_2__Sphingobacteriia;D_3__Sphingobacteriales;D_4__Saprospiraceae;D_5__uncultured	0.7
B143p.OTU_790	D_0__Bacteria;D_1__Chloroflexi;D_2__Caldilineae;D_3__Caldilineales;D_4__Caldilineaceae;D_5__uncultured;D_6__uncultured bacterium	0.7
B143p.OTU_613	D_0__Bacteria;D_1__Actinobacteria;D_2__Actinobacteria;D_3__Streptomycetales;D_4__Streptomycetaceae;D_5__Streptomyces;Ambiguous_taxa	0.6
B143p.OTU_995	D_0__Bacteria;D_1__Proteobacteria;D_2__Alphaproteobacteria;D_3__Rhodospirillales;D_4__Rhodospirillaceae;D_5__Defluviicoccus	1.0
B143p.OTU_760	D_0__Bacteria;D_1__Saccharibacteria;D_2__uncultured bacterium;D_3__uncultured bacterium;D_4__uncultured bacterium;D_5__uncultured bacterium;D_6__uncultured bacterium	0.6
B143p.OTU_836	D_0__Bacteria;D_1__Proteobacteria;D_2__Alphaproteobacteria;D_3__Rhodobacterales;D_4__Rhodobacteraceae;D_5__Rubellimicrobium	0.9
B143p.OTU_318	D_0__Bacteria;D_1__Actinobacteria;D_2__Thermoleophilia;D_3__Gaiellales;D_4__uncultured;D_5__uncultured bacterium;D_6__uncultured bacterium	0.6
B143p.OTU_786	D_0__Bacteria;D_1__Actinobacteria;D_2__Acidimicrobiia;D_3__Acidimicrobiales;D_4__uncultured	0.9
B143p.OTU_571	D_0__Bacteria;D_1__Planctomycetes;D_2__Planctomycetacia;D_3__Planctomycetales;D_4__Planctomycetaceae	1.0
B143p.OTU_514	D_0__Bacteria;D_1__Bacteroidetes;D_2__Cytophagia;D_3__Cytophagales;D_4__Cytophagaceae;D_5__Ohtaekwangia	0.6363636363636364
B143p.OTU_859	D_0__Bacteria;D_1__Actinobacteria;D_2__Acidimicrobiia;D_3__Acidimicrobiales;D_4__Acidimicrobiaceae;D_5__CL500-29 marine group;D_6__uncultured bacterium	0.8
B143p.OTU_407	D_0__Bacteria;D_1__Bacteroidetes;D_2__Cytophagia;D_3__Cytophagales;D_4__Cytophagaceae;D_5__Dyadobacter	1.0
B143p.OTU_961	D_0__Bacteria;D_1__Proteobacteria;D_2__Alphaproteobacteria;D_3__Rhizobiales;D_4__Hyphomicrobiaceae;D_5__Pedomicrobium	0.9
B143p.OTU_267	D_0__Bacteria;D_1__Actinobacteria;D_2__Thermoleophilia;D_3__Solirubrobacterales;D_4__Solirubrobacteraceae;D_5__Solirubrobacter;D_6__uncultured bacterium	0.9
B143p.OTU_26	D_0__Bacteria;D_1__Acidobacteria;D_2__Subgroup 6	1.0
B143p.OTU_359	D_0__Bacteria;D_1__Bacteroidetes;D_2__Sphingobacteriia;D_3__Sphingobacteriales;D_4__Sphingobacteriaceae;D_5__Pedobacter;Ambiguous_taxa	0.6
B143p.OTU_788	D_0__Bacteria;D_1__Cyanobacteria;D_2__Chloroplast	1.0
B143p.OTU_815	D_0__Bacteria;D_1__Actinobacteria;D_2__Acidimicrobiia;D_3__Acidimicrobiales;D_4__uncultured;D_5__uncultured bacterium;D_6__uncultured bacterium	0.8
B143p.OTU_653	D_0__Bacteria;D_1__Actinobacteria;D_2__Actinobacteria;D_3__Propionibacteriales;D_4__Nocardioidaceae;D_5__Nocardioides	0.8
B143p.OTU_531	D_0__Bacteria;D_1__Bacteroidetes;D_2__Cytophagia;D_3__Cytophagales;D_4__Cytophagaceae;D_5__Adhaeribacter	1.0
B143p.OTU_185	D_0__Bacteria;D_1__Proteobacteria;D_2__Gammaproteobacteria;D_3__Xanthomonadales;D_4__Xanthomonadaceae	1.0
B143p.OTU_455	D_0__Bacteria;D_1__Bacteroidetes;D_2__Sphingobacteriia;D_3__Sphingobacteriales;D_4__Chitinophagaceae;D_5__Terrimonas	0.9
B143p.OTU_360	D_0__Bacteria;D_1__Bacteroidetes;D_2__Cytophagia;D_3__Cytophagales;D_4__Cytophagaceae;D_5__Hymenobacter	1.0
B143p.OTU_766	D_0__Bacteria;D_1__Chloroflexi;D_2__Thermomicrobia;D_3__JG30-KF-CM45;D_4__uncultured bacterium;D_5__uncultured bacterium;D_6__uncultured bacterium	0.9
B143p.OTU_1012	D_0__Bacteria;D_1__Proteobacteria;D_2__Alphaproteobacteria;D_3__Rhizobiales	1.0
B143p.OTU_780	D_0__Bacteria;D_1__Actinobacteria;D_2__Actinobacteria;D_3__Frankiales;D_4__Nakamurellaceae;D_5__Nakamurella	1.0
B143p.OTU_167	D_0__Bacteria;D_1__Verrucomicrobia;D_2__Spartobacteria;D_3__Chthoniobacterales;D_4__Chthoniobacteraceae;D_5__Chthoniobacter;D_6__uncultured bacterium	0.6
B143p.OTU_1085	D_0__Bacteria;D_1__Proteobacteria;D_2__Alphaproteobacteria;D_3__Rhizobiales;D_4__Rhizobiaceae;D_5__Rhizobium	0.8
B143p.OTU_715	D_0__Bacteria;D_1__Cyanobacteria;D_2__Chloroplast	1.0
B143p.OTU_844	D_0__Bacteria;D_1__Chloroflexi;D_2__Anaerolineae;D_3__Anaerolineales;D_4__Anaerolineaceae;D_5__uncultured;D_6__uncultured bacterium	0.7
B143p.OTU_287	D_0__Bacteria;D_1__Proteobacteria;D_2__Gammaproteobacteria;D_3__Xanthomonadales;D_4__Xanthomonadales Incertae Sedis	1.0
B143p.OTU_281	D_0__Bacteria;D_1__Proteobacteria;D_2__Gammaproteobacteria;D_3__Xanthomonadales;D_4__Xanthomonadaceae;D_5__Lysobacter	0.8
B143p.OTU_911	D_0__Bacteria;D_1__Proteobacteria;D_2__Alphaproteobacteria;D_3__Rhizobiales;D_4__Methylobacteriaceae;D_5__Microvirga	0.7
B143p.OTU_111	D_0__Bacteria;D_1__Proteobacteria;D_2__Betaproteobacteria;D_3__Neisseriales;D_4__Neisseriaceae;D_5__uncultured;D_6__uncultured bacterium	0.8
B143p.OTU_674	D_0__Bacteria;D_1__Actinobacteria;D_2__Actinobacteria;D_3__Corynebacteriales;D_4__Nocardiaceae;D_5__Nocardia;Ambiguous_taxa	0.7
B143p.OTU_579	D_0__Bacteria;D_1__Planctomycetes;D_2__Planctomycetacia;D_3__Planctomycetales;D_4__Planctomycetaceae;D_5__Gemmata;D_6__uncultured bacterium	0.7
B143p.OTU_375	D_0__Bacteria;D_1__Bacteroidetes;D_2__Sphingobacteriia;D_3__Sphingobacteriales;D_4__Chitinophagaceae;D_5__uncultured	1.0
B143p.OTU_1059	D_0__Bacteria;D_1__Planctomycetes;D_2__Phycisphaerae;D_3__Tepidisphaerales;D_4__Tepidisphaeraceae;D_5__uncultured bacterium;D_6__uncultured bacterium	0.6
B143p.OTU_208	D_0__Bacteria;D_1__Proteobacteria;D_2__Betaproteobacteria;D_3__Burkholderiales;D_4__Alcaligenaceae;D_5__Achromobacter	0.8
B143p.OTU_999	D_0__Bacteria;D_1__Acidobacteria;D_2__Acidobacteria;D_3__Acidobacteriales;D_4__Acidobacteriaceae (Subgroup 1);D_5__uncultured	0.9090909090909091
B143p.OTU_78	D_0__Bacteria;D_1__Acidobacteria;D_2__Subgroup 6	1.0
B143p.OTU_474	D_0__Bacteria;D_1__Bacteroidetes;D_2__Sphingobacteriia;D_3__Sphingobacteriales;D_4__Chitinophagaceae	1.0
B143p.OTU_1016	D_0__Bacteria;D_1__Proteobacteria;D_2__Alphaproteobacteria;D_3__Sphingomonadales;D_4__Sphingomonadaceae;D_5__Sphingopyxis	0.9
B143p.OTU_966	D_0__Bacteria;D_1__Planctomycetes;D_2__Phycisphaerae;D_3__Tepidisphaerales;D_4__Tepidisphaeraceae	1.0
B143p.OTU_1049	D_0__Bacteria;D_1__Proteobacteria;D_2__Alphaproteobacteria;D_3__Caulobacterales;D_4__Caulobacteraceae;D_5__Caulobacter	0.6363636363636364
B143p.OTU_549	D_0__Bacteria;D_1__Gemmatimonadetes;D_2__Gemmatimonadetes;D_3__Gemmatimonadales;D_4__Gemmatimonadaceae;D_5__uncultured	1.0
B143p.OTU_658	D_0__Bacteria;D_1__Actinobacteria;D_2__Actinobacteria;D_3__Propionibacteriales;D_4__Nocardioidaceae;D_5__Nocardioides	0.9
B143p.OTU_804	D_0__Bacteria;D_1__Actinobacteria;D_2__Actinobacteria;D_3__Frankiales;D_4__Nakamurellaceae;D_5__Nakamurella	0.9
B143p.OTU_548	D_0__Bacteria;D_1__Nitrospirae;D_2__Nitrospira;D_3__Nitrospirales;D_4__Nitrospiraceae;D_5__Nitrospira;D_6__uncultured bacterium	0.5454545454545454
B143p.OTU_372	D_0__Bacteria;D_1__Bacteroidetes;D_2__Cytophagia;D_3__Cytophagales;D_4__Cytophagaceae	1.0
B143p.OTU_131	D_0__Bacteria;D_1__Firmicutes;D_2__Bacilli;D_3__Bacillales;D_4__Bacillaceae;D_5__Bacillus	1.0
B143p.OTU_522	D_0__Bacteria;D_1__Actinobacteria;D_2__Actinobacteria;D_3__Micromonosporales;D_4__Micromonosporaceae	1.0
B143p.OTU_960	D_0__Bacteria;D_1__Planctomycetes;D_2__Phycisphaerae;D_3__Tepidisphaerales;D_4__Tepidisphaeraceae	1.0
B143p.OTU_738	D_0__Bacteria;D_1__Chloroflexi;D_2__Thermomicrobia;D_3__AKYG1722;D_4__uncultured bacterium;D_5__uncultured bacterium;D_6__uncultured bacterium	0.6
B143p.OTU_379	D_0__Bacteria;D_1__Bacteroidetes;D_2__Bacteroidia;D_3__Bacteroidales;D_4__Porphyromonadaceae;D_5__Dysgonomonas	0.9090909090909091
B143p.OTU_572	D_0__Bacteria;D_1__Deinococcus-Thermus;D_2__Deinococci;D_3__Deinococcales;D_4__Deinococcaceae;D_5__Deinococcus;Ambiguous_taxa	0.6
B143p.OTU_1146	D_0__Bacteria;D_1__Planctomycetes;D_2__Phycisphaerae;D_3__Tepidisphaerales;D_4__Tepidisphaeraceae;D_5__uncultured bacterium;D_6__uncultured bacterium	0.7
B143p.OTU_1182	D_0__Bacteria;D_1__Proteobacteria;D_2__Alphaproteobacteria;D_3__Rhizobiales;D_4__JG34-KF-361;D_5__uncultured bacterium;D_6__uncultured bacterium	0.8
B143p.OTU_496	D_0__Bacteria;D_1__Bacteroidetes;D_2__Cytophagia;D_3__Cytophagales;D_4__Cytophagaceae;D_5__Adhaeribacter	1.0
B143p.OTU_860	D_0__Bacteria;D_1__Actinobacteria;D_2__Actinobacteria;D_3__Streptosporangiales	0.8
B143p.OTU_1232	D_0__Bacteria;D_1__Cyanobacteria;D_2__Chloroplast	1.0
B143p.OTU_1098	D_0__Bacteria;D_1__Planctomycetes;D_2__Phycisphaerae;D_3__Tepidisphaerales;D_4__Tepidisphaeraceae	1.0
B143p.OTU_341	D_0__Bacteria;D_1__Verrucomicrobia;D_2__Opitutae;D_3__Opitutales;D_4__Opitutaceae;D_5__Opitutus	1.0
B143p.OTU_125	D_0__Bacteria;D_1__Proteobacteria;D_2__Betaproteobacteria;D_3__Burkholderiales;D_4__Comamonadaceae	1.0
B143p.OTU_667	D_0__Bacteria;D_1__Actinobacteria;D_2__Actinobacteria;D_3__Propionibacteriales;D_4__Nocardioidaceae;D_5__Nocardioides;Ambiguous_taxa	0.6
B143p.OTU_1234	Unassigned	1.0
B143p.OTU_1034	D_0__Bacteria;D_1__Proteobacteria;D_2__Alphaproteobacteria;D_3__Rickettsiales;D_4__Rickettsiaceae	1.0
B143p.OTU_347	D_0__Bacteria;D_1__Acidobacteria;D_2__Subgroup 6	0.9
B143p.OTU_659	D_0__Bacteria;D_1__Actinobacteria;D_2__Actinobacteria;D_3__Pseudonocardiales;D_4__Pseudonocardiaceae;D_5__Saccharothrix	0.6
B143p.OTU_52	D_0__Bacteria;D_1__Firmicutes;D_2__Bacilli;D_3__Bacillales;D_4__Alicyclobacillaceae;D_5__Tumebacillus;D_6__uncultured bacterium	0.6
B143p.OTU_801	D_0__Bacteria;D_1__Chloroflexi;D_2__Gitt-GS-136	1.0
B143p.OTU_973	D_0__Bacteria;D_1__Planctomycetes;D_2__Phycisphaerae;D_3__Tepidisphaerales;D_4__Tepidisphaeraceae;D_5__uncultured bacterium;D_6__uncultured bacterium	0.9
B143p.OTU_33	D_0__Bacteria;D_1__Acidobacteria;D_2__Subgroup 6	1.0
B143p.OTU_68	D_0__Bacteria;D_1__Proteobacteria;D_2__Deltaproteobacteria;D_3__Myxococcales;D_4__Sandaracinaceae;D_5__uncultured;D_6__uncultured bacterium	0.8
B143p.OTU_49	D_0__Bacteria;D_1__Acidobacteria;D_2__Subgroup 6;D_3__uncultured bacterium;D_4__uncultured bacterium;D_5__uncultured bacterium;D_6__uncultured bacterium	0.7
B143p.OTU_62	D_0__Bacteria;D_1__Firmicutes;D_2__Erysipelotrichia;D_3__Erysipelotrichales;D_4__Erysipelotrichaceae	0.8181818181818182
B143p.OTU_769	D_0__Bacteria;D_1__Cyanobacteria;D_2__Chloroplast	1.0
B143p.OTU_602	D_0__Bacteria;D_1__Actinobacteria;D_2__Actinobacteria;D_3__Corynebacteriales;D_4__Corynebacteriaceae;D_5__Corynebacterium 1;D_6__uncultured bacterium	0.8
B143p.OTU_915	D_0__Bacteria;D_1__Planctomycetes;D_2__Phycisphaerae;D_3__Tepidisphaerales;D_4__Tepidisphaeraceae;D_5__uncultured bacterium;D_6__uncultured bacterium	0.9
B143p.OTU_249	D_0__Bacteria;D_1__Firmicutes;D_2__Erysipelotrichia;D_3__Erysipelotrichales;D_4__Erysipelotrichaceae;D_5__Allobaculum;D_6__uncultured bacterium	0.7
B143p.OTU_695	D_0__Bacteria;D_1__Actinobacteria;D_2__Actinobacteria;D_3__Propionibacteriales;D_4__Propionibacteriaceae	1.0
B143p.OTU_569	D_0__Bacteria;D_1__Deinococcus-Thermus;D_2__Deinococci;D_3__Deinococcales;D_4__Deinococcaceae;D_5__Deinococcus;Ambiguous_taxa	0.7
B143p.OTU_15	D_0__Bacteria;D_1__Proteobacteria;D_2__Gammaproteobacteria;D_3__Pseudomonadales;D_4__Moraxellaceae;D_5__Enhydrobacter;D_6__uncultured bacterium	0.6
B143p.OTU_283	D_0__Bacteria;D_1__Proteobacteria;D_2__Deltaproteobacteria;D_3__Myxococcales;D_4__Myxococcaceae	0.5454545454545454
B143p.OTU_21	D_0__Bacteria;D_1__Proteobacteria;D_2__Gammaproteobacteria;D_3__Pseudomonadales;D_4__Moraxellaceae;D_5__Acinetobacter	1.0
B143p.OTU_545	D_0__Bacteria;D_1__Gemmatimonadetes;D_2__Gemmatimonadetes;D_3__Gemmatimonadales;D_4__Gemmatimonadaceae	1.0
B143p.OTU_925	D_0__Bacteria;D_1__Proteobacteria;D_2__Alphaproteobacteria;D_3__Rhodospirillales;D_4__MND8;D_5__uncultured bacterium;D_6__uncultured bacterium	0.6
B143p.OTU_538	D_0__Bacteria;D_1__Nitrospirae;D_2__Nitrospira;D_3__Nitrospirales;D_4__Nitrospiraceae;D_5__Nitrospira;D_6__uncultured bacterium	0.6363636363636364
B143p.OTU_416	D_0__Bacteria;D_1__Bacteroidetes;D_2__Sphingobacteriia;D_3__Sphingobacteriales;D_4__Chitinophagaceae;D_5__Niastella	0.6
B143p.OTU_396	D_0__Bacteria;D_1__Bacteroidetes;D_2__Cytophagia;D_3__Cytophagales;D_4__Cytophagaceae;D_5__Larkinella;D_6__uncultured bacterium	0.9
B143p.OTU_263	D_0__Bacteria;D_1__Proteobacteria;D_2__Gammaproteobacteria;D_3__uncultured;D_4__uncultured bacterium;D_5__uncultured bacterium;D_6__uncultured bacterium	0.8
B143p.OTU_525	D_0__Bacteria;D_1__Actinobacteria;D_2__Actinobacteria;D_3__Micrococcales;D_4__Sanguibacteraceae;D_5__Sanguibacter	0.6
B143p.OTU_1218	D_0__Bacteria;D_1__Proteobacteria;D_2__Alphaproteobacteria;D_3__Rickettsiales;D_4__Rickettsiales Incertae Sedis;D_5__Candidatus Hepatincola	0.6363636363636364
B143p.OTU_424	D_0__Bacteria;D_1__Bacteroidetes;D_2__Cytophagia;D_3__Cytophagales;D_4__Cytophagaceae;D_5__Hymenobacter	1.0
B143p.OTU_923	D_0__Bacteria;D_1__Acidobacteria;D_2__Blastocatellia;D_3__Blastocatellales;D_4__Blastocatellaceae (Subgroup 4);D_5__Blastocatella	0.6
B143p.OTU_139	D_0__Bacteria;D_1__Proteobacteria;D_2__Betaproteobacteria;D_3__Hydrogenophilales;D_4__Hydrogenophilaceae;D_5__Thiobacillus	1.0
B143p.OTU_952	D_0__Bacteria;D_1__Acidobacteria;D_2__Blastocatellia;D_3__Blastocatellales;D_4__Blastocatellaceae (Subgroup 4);D_5__uncultured	0.7
B143p.OTU_311	D_0__Bacteria;D_1__Verrucomicrobia;D_2__OPB35 soil group	1.0
B143p.OTU_1076	D_0__Bacteria;D_1__Proteobacteria;D_2__Alphaproteobacteria;D_3__Rhizobiales;D_4__Phyllobacteriaceae;D_5__Mesorhizobium	0.6
B143p.OTU_1228	D_0__Bacteria;D_1__Firmicutes;D_2__Clostridia;D_3__Clostridiales;D_4__Family XI;D_5__Anaerococcus;D_6__uncultured bacterium	0.7
B143p.OTU_1110	D_0__Bacteria;D_1__Acidobacteria;D_2__Acidobacteria;D_3__Acidobacteriales;D_4__Acidobacteriaceae (Subgroup 1);D_5__Candidatus Koribacter	0.7272727272727273
B143p.OTU_1067	D_0__Bacteria;D_1__Firmicutes;D_2__Clostridia;D_3__Clostridiales;D_4__Ruminococcaceae;D_5__Ruminococcaceae UCG-010	0.7272727272727273
B143p.OTU_1090	D_0__Bacteria;D_1__Proteobacteria;D_2__Alphaproteobacteria;D_3__Rhizobiales;D_4__JG34-KF-361;D_5__uncultured bacterium;D_6__uncultured bacterium	0.5454545454545454
B143p.OTU_920	D_0__Bacteria;D_1__Proteobacteria;D_2__Alphaproteobacteria;D_3__Rickettsiales;D_4__[Caedibacter] caryophilus group	0.8
B143p.OTU_44	D_0__Bacteria;D_1__Firmicutes;D_2__Bacilli;D_3__Bacillales;D_4__Bacillaceae;D_5__Bacillus	0.9
B143p.OTU_233	D_0__Bacteria;D_1__Proteobacteria;D_2__Gammaproteobacteria;D_3__Xanthomonadales;D_4__Xanthomonadaceae	1.0
B143p.OTU_294	D_0__Bacteria;D_1__Acidobacteria;D_2__Subgroup 6	1.0
B143p.OTU_150	D_0__Bacteria;D_1__Proteobacteria;D_2__Betaproteobacteria;D_3__TRA3-20;D_4__uncultured bacterium;D_5__uncultured bacterium;D_6__uncultured bacterium	0.7
B143p.OTU_465	D_0__Bacteria;D_1__Bacteroidetes;D_2__Cytophagia;D_3__Cytophagales;D_4__Cytophagaceae;D_5__Spirosoma;D_6__uncultured bacterium	0.6
B143p.OTU_575	D_0__Bacteria;D_1__Actinobacteria;D_2__Actinobacteria;D_3__Micrococcales;D_4__Microbacteriaceae	0.9
B143p.OTU_759	D_0__Bacteria;D_1__Gemmatimonadetes;D_2__Gemmatimonadetes;D_3__Gemmatimonadales;D_4__Gemmatimonadaceae;D_5__uncultured	1.0
B143p.OTU_953	D_0__Bacteria;D_1__Proteobacteria;D_2__Alphaproteobacteria;D_3__Rhizobiales;D_4__Methylobacteriaceae;D_5__Microvirga	1.0
B143p.OTU_41	D_0__Bacteria;D_1__Acidobacteria;D_2__Subgroup 6	0.9
B143p.OTU_99	D_0__Bacteria;D_1__Proteobacteria;D_2__Betaproteobacteria;D_3__TRA3-20;D_4__uncultured bacterium;D_5__uncultured bacterium;D_6__uncultured bacterium	0.6
B143p.OTU_626	D_0__Bacteria;D_1__Actinobacteria;D_2__Actinobacteria;D_3__Pseudonocardiales;D_4__Pseudonocardiaceae	0.9
B143p.OTU_708	D_0__Bacteria;D_1__Armatimonadetes;D_2__Armatimonadia;D_3__Armatimonadales;D_4__uncultured bacterium;D_5__uncultured bacterium;D_6__uncultured bacterium	1.0
B143p.OTU_354	D_0__Bacteria;D_1__Verrucomicrobia;D_2__Spartobacteria;D_3__Chthoniobacterales;D_4__Chthoniobacteraceae;D_5__Chthoniobacter	0.9
B143p.OTU_757	D_0__Bacteria;D_1__Cyanobacteria;D_2__Chloroplast;D_3__Bryum argenteum var. argenteum;D_4__Bryum argenteum var. argenteum;D_5__Bryum argenteum var. argenteum;D_6__Bryum argenteum var. argenteum	0.7
B143p.OTU_221	D_0__Bacteria;D_1__Proteobacteria;D_2__Betaproteobacteria;D_3__SC-I-84	1.0
B143p.OTU_5	D_0__Bacteria;D_1__Acidobacteria;D_2__Subgroup 6;Ambiguous_taxa;Ambiguous_taxa;Ambiguous_taxa;Ambiguous_taxa	0.6
B143p.OTU_637	D_0__Bacteria;D_1__Actinobacteria;D_2__Actinobacteria;D_3__Frankiales;D_4__Geodermatophilaceae	1.0
B143p.OTU_707	D_0__Bacteria;D_1__Armatimonadetes;D_2__Armatimonadia;D_3__Armatimonadales	1.0
B143p.OTU_237	D_0__Bacteria;D_1__Firmicutes;D_2__Bacilli;D_3__Bacillales;D_4__Bacillaceae;D_5__Bacillus	0.9090909090909091
B143p.OTU_735	D_0__Bacteria;D_1__Cyanobacteria;D_2__Cyanobacteria	1.0
B143p.OTU_203	D_0__Bacteria;D_1__Proteobacteria;D_2__Gammaproteobacteria;D_3__Xanthomonadales	1.0
B143p.OTU_592	D_0__Bacteria;D_1__Actinobacteria;D_2__Actinobacteria;D_3__Streptomycetales;D_4__Streptomycetaceae;D_5__Streptomyces;Ambiguous_taxa	0.7
B143p.OTU_192	D_0__Bacteria;D_1__Proteobacteria;D_2__Gammaproteobacteria;D_3__Legionellales;D_4__Coxiellaceae	1.0
B143p.OTU_152	D_0__Bacteria;D_1__Firmicutes;D_2__Bacilli;D_3__Bacillales;D_4__Planococcaceae;D_5__Lysinibacillus	0.8
B143p.OTU_1134	D_0__Bacteria;D_1__Proteobacteria;D_2__Alphaproteobacteria;D_3__Rhodospirillales;D_4__Acetobacteraceae	1.0
B143p.OTU_517	D_0__Bacteria;D_1__Bacteroidetes;D_2__Sphingobacteriia;D_3__Sphingobacteriales;D_4__Chitinophagaceae	1.0
B143p.OTU_642	D_0__Bacteria;D_1__Actinobacteria;D_2__MB-A2-108	1.0
B143p.OTU_542	D_0__Bacteria;D_1__Gemmatimonadetes;D_2__Gemmatimonadetes;D_3__Gemmatimonadales;D_4__Gemmatimonadaceae;D_5__Gemmatimonas	0.6
B143p.OTU_611	D_0__Bacteria;D_1__Actinobacteria;D_2__Actinobacteria;D_3__Corynebacteriales;D_4__Nocardiaceae;D_5__Rhodococcus	1.0
B143p.OTU_619	D_0__Bacteria;D_1__Actinobacteria;D_2__Actinobacteria;D_3__Frankiales;D_4__Nakamurellaceae;D_5__Nakamurella	0.9
B143p.OTU_1221	D_0__Bacteria;D_1__Firmicutes;D_2__Clostridia;D_3__Clostridiales;D_4__Family XI;D_5__Anaerococcus;D_6__uncultured bacterium	0.8
B143p.OTU_799	D_0__Bacteria;D_1__Actinobacteria;D_2__Acidimicrobiia;D_3__Acidimicrobiales;D_4__uncultured	0.7
B143p.OTU_826	D_0__Bacteria;D_1__Saccharibacteria;D_2__uncultured bacterium;D_3__uncultured bacterium;D_4__uncultured bacterium;D_5__uncultured bacterium;D_6__uncultured bacterium	0.8
B143p.OTU_512	D_0__Bacteria;D_1__Bacteroidetes;D_2__Cytophagia;D_3__Cytophagales;D_4__Cytophagaceae;D_5__Adhaeribacter	1.0
B143p.OTU_956	D_0__Bacteria;D_1__Planctomycetes;D_2__Phycisphaerae;D_3__Tepidisphaerales;D_4__Tepidisphaeraceae;D_5__uncultured bacterium;D_6__uncultured bacterium	0.7
B143p.OTU_557	D_0__Bacteria;D_1__Nitrospirae;D_2__Nitrospira;D_3__Nitrospirales;D_4__Nitrospiraceae;D_5__Nitrospira;D_6__uncultured bacterium	0.6
B143p.OTU_627	D_0__Bacteria;D_1__Actinobacteria;D_2__Actinobacteria;D_3__Corynebacteriales;D_4__Nocardiaceae;D_5__Williamsia	0.6
B143p.OTU_640	D_0__Bacteria;D_1__Actinobacteria;D_2__Actinobacteria;D_3__Frankiales;D_4__Geodermatophilaceae	0.7
B143p.OTU_248	D_0__Bacteria;D_1__Proteobacteria;D_2__Betaproteobacteria;D_3__Burkholderiales;D_4__Burkholderiaceae;D_5__Lautropia;D_6__uncultured bacterium	0.6
B143p.OTU_97	D_0__Bacteria;D_1__Proteobacteria;D_2__Gammaproteobacteria;D_3__Oceanospirillales;D_4__Halomonadaceae;D_5__Halomonas;D_6__uncultured bacterium	0.6363636363636364
B143p.OTU_947	D_0__Bacteria;D_1__Firmicutes;D_2__Clostridia;D_3__Clostridiales;D_4__Clostridiaceae 1;D_5__Clostridium sensu stricto 1	0.7
B143p.OTU_980	D_0__Bacteria;D_1__Proteobacteria;D_2__Alphaproteobacteria;D_3__Rhizobiales;D_4__Rhizobiales Incertae Sedis;D_5__Rhizomicrobium	1.0
B143p.OTU_140	D_0__Bacteria;D_1__Proteobacteria;D_2__Betaproteobacteria;D_3__Nitrosomonadales;D_4__Nitrosomonadaceae;D_5__uncultured	1.0
B143p.OTU_789	D_0__Bacteria;D_1__Actinobacteria;D_2__Acidimicrobiia;D_3__Acidimicrobiales;D_4__Acidimicrobiaceae	1.0
B143p.OTU_393	D_0__Bacteria;D_1__Bacteroidetes;D_2__Cytophagia;D_3__Cytophagales;D_4__Cytophagaceae;D_5__Hymenobacter	1.0
B143p.OTU_916	D_0__Bacteria;D_1__Proteobacteria;D_2__Alphaproteobacteria;D_3__Rhizobiales;D_4__Hyphomicrobiaceae;D_5__Hyphomicrobium	0.7
B143p.OTU_279	D_0__Bacteria;D_1__Actinobacteria;D_2__Thermoleophilia;D_3__Solirubrobacterales;D_4__Solirubrobacteraceae;D_5__Solirubrobacter;D_6__uncultured bacterium	0.6
B143p.OTU_843	D_0__Bacteria;D_1__Actinobacteria;D_2__Acidimicrobiia;D_3__Acidimicrobiales;D_4__Acidimicrobiaceae;D_5__uncultured;D_6__uncultured bacterium	0.8
B143p.OTU_777	D_0__Bacteria;D_1__Gemmatimonadetes;D_2__Gemmatimonadetes;D_3__Gemmatimonadales;D_4__Gemmatimonadaceae;D_5__uncultured	1.0
B143p.OTU_529	D_0__Bacteria;D_1__Bacteroidetes;D_2__Cytophagia;D_3__Cytophagales;D_4__Cytophagaceae;D_5__Rhodocytophaga	0.9090909090909091
B143p.OTU_385	D_0__Bacteria;D_1__Bacteroidetes;D_2__Sphingobacteriia;D_3__Sphingobacteriales;D_4__Chitinophagaceae;D_5__uncultured	0.6
B143p.OTU_842	D_0__Bacteria;D_1__Acidobacteria;D_2__Blastocatellia;D_3__Blastocatellales;D_4__Blastocatellaceae (Subgroup 4);D_5__11-24	1.0
B143p.OTU_1	D_0__Bacteria;D_1__Firmicutes;D_2__Bacilli;D_3__Bacillales;D_4__Bacillaceae;D_5__Bacillus;Ambiguous_taxa	0.5454545454545454
B143p.OTU_1113	D_0__Bacteria;D_1__Proteobacteria;D_2__Alphaproteobacteria;D_3__Rhodospirillales;D_4__Rhodospirillaceae;D_5__Inquilinus	0.6
B143p.OTU_398	D_0__Bacteria;D_1__Bacteroidetes;D_2__Flavobacteriia;D_3__Flavobacteriales;D_4__Flavobacteriaceae;D_5__Chryseobacterium;Ambiguous_taxa	0.7
B143p.OTU_532	D_0__Bacteria;D_1__Bacteroidetes;D_2__Cytophagia;D_3__Cytophagales;D_4__Cyclobacteriaceae;D_5__uncultured	0.9
B143p.OTU_188	D_0__Bacteria;D_1__Proteobacteria;D_2__Deltaproteobacteria;D_3__Desulfuromonadales;D_4__Geobacteraceae;D_5__Geobacter;D_6__uncultured bacterium	0.8
B143p.OTU_232	D_0__Bacteria;D_1__Acidobacteria;D_2__Subgroup 17	1.0
B143p.OTU_346	D_0__Bacteria;D_1__Actinobacteria;D_2__Thermoleophilia;D_3__Gaiellales;D_4__uncultured	0.6
B143p.OTU_1149	D_0__Bacteria;D_1__Proteobacteria;D_2__Alphaproteobacteria;D_3__Rhodospirillales	0.8
B143p.OTU_194	D_0__Bacteria;D_1__Acidobacteria;D_2__Holophagae;D_3__Subgroup 7	0.9090909090909091
B143p.OTU_126	D_0__Bacteria;D_1__Proteobacteria;D_2__Betaproteobacteria;D_3__Burkholderiales;D_4__Comamonadaceae;D_5__uncultured	0.6
B143p.OTU_355	D_0__Bacteria;D_1__Acidobacteria;D_2__Blastocatellia;D_3__Blastocatellales;D_4__Blastocatellaceae (Subgroup 4);D_5__RB41;D_6__uncultured bacterium	0.8
B143p.OTU_326	D_0__Bacteria;D_1__Proteobacteria;D_2__Deltaproteobacteria;D_3__Myxococcales;D_4__Myxococcaceae	0.7
B143p.OTU_403	D_0__Bacteria;D_1__Bacteroidetes;D_2__Flavobacteriia;D_3__Flavobacteriales;D_4__Flavobacteriaceae;D_5__Chryseobacterium;Ambiguous_taxa	0.8
B143p.OTU_1164	D_0__Bacteria;D_1__Firmicutes;D_2__Clostridia;D_3__Clostridiales;D_4__Clostridiaceae 1;D_5__Clostridium sensu stricto 12	0.9
B143p.OTU_1003	D_0__Bacteria;D_1__Proteobacteria;D_2__Alphaproteobacteria;D_3__Rhizobiales	1.0
B143p.OTU_101	D_0__Bacteria;D_1__Proteobacteria;D_2__Betaproteobacteria;D_3__Burkholderiales;D_4__Comamonadaceae	1.0
B143p.OTU_964	D_0__Bacteria;D_1__Proteobacteria;D_2__Alphaproteobacteria;D_3__Rhizobiales;D_4__Hyphomicrobiaceae;D_5__Hyphomicrobium	0.8
B143p.OTU_661	D_0__Bacteria;D_1__Actinobacteria	0.9
B143p.OTU_710	D_0__Bacteria;D_1__Acidobacteria;D_2__Subgroup 11	1.0
B143p.OTU_278	D_0__Bacteria;D_1__Proteobacteria;D_2__Betaproteobacteria;D_3__Burkholderiales;D_4__Alcaligenaceae	1.0
B143p.OTU_48	D_0__Bacteria;D_1__Acidobacteria;D_2__Subgroup 6	1.0
B143p.OTU_85	D_0__Bacteria;D_1__Proteobacteria;D_2__Gammaproteobacteria;D_3__Pseudomonadales;D_4__Pseudomonadaceae;D_5__Pseudomonas	1.0
B143p.OTU_280	D_0__Bacteria;D_1__Actinobacteria;D_2__Thermoleophilia;D_3__Solirubrobacterales	0.9
B143p.OTU_94	D_0__Bacteria;D_1__Firmicutes;D_2__Bacilli;D_3__Bacillales;D_4__Bacillaceae;D_5__Bacillus;Ambiguous_taxa	0.6
B143p.OTU_392	D_0__Bacteria;D_1__Bacteroidetes;D_2__Sphingobacteriia;D_3__Sphingobacteriales;D_4__Sphingobacteriaceae;D_5__Mucilaginibacter	1.0
B143p.OTU_1168	D_0__Bacteria;D_1__Proteobacteria;D_2__Alphaproteobacteria;D_3__Rhizobiales;D_4__Methylobacteriaceae	0.7
B143p.OTU_726	D_0__Bacteria;D_1__Cyanobacteria;D_2__Cyanobacteria;D_3__SubsectionIV;D_4__FamilyI	0.6
B143p.OTU_426	D_0__Bacteria;D_1__Bacteroidetes;D_2__Sphingobacteriia;D_3__Sphingobacteriales;D_4__Chitinophagaceae;D_5__Flavisolibacter	0.7
B143p.OTU_1095	D_0__Bacteria;D_1__Acidobacteria;D_2__Solibacteres;D_3__Solibacterales;D_4__Solibacteraceae (Subgroup 3);D_5__Candidatus Solibacter;D_6__uncultured bacterium	0.7
B143p.OTU_368	D_0__Bacteria;D_1__Actinobacteria;D_2__Actinobacteria;D_3__Propionibacteriales;D_4__Nocardioidaceae;D_5__Nocardioides;D_6__uncultured bacterium	0.7
B143p.OTU_24	D_0__Bacteria;D_1__Acidobacteria;D_2__Subgroup 6	1.0
B143p.OTU_890	D_0__Bacteria;D_1__Firmicutes;D_2__Clostridia;D_3__Clostridiales;D_4__Clostridiaceae 1;D_5__Clostridium sensu stricto 1	0.9090909090909091
B143p.OTU_438	D_0__Bacteria;D_1__Bacteroidetes;D_2__Sphingobacteriia;D_3__Sphingobacteriales;D_4__Chitinophagaceae;D_5__uncultured	0.6
B143p.OTU_639	D_0__Bacteria;D_1__Actinobacteria;D_2__Actinobacteria;D_3__Micromonosporales;D_4__Micromonosporaceae	1.0
B143p.OTU_689	D_0__Bacteria;D_1__Actinobacteria;D_2__Actinobacteria;D_3__Micrococcales;D_4__Micrococcaceae;D_5__Paenarthrobacter	0.6
B143p.OTU_720	D_0__Bacteria;D_1__Elusimicrobia;D_2__Elusimicrobia;D_3__Lineage IIb;D_4__uncultured bacterium;D_5__uncultured bacterium;D_6__uncultured bacterium	1.0
B143p.OTU_378	D_0__Bacteria;D_1__Bacteroidetes;D_2__Cytophagia;D_3__Cytophagales;D_4__Cytophagaceae;D_5__Hymenobacter;Ambiguous_taxa	0.6
B143p.OTU_489	D_0__Bacteria;D_1__Bacteroidetes;D_2__Sphingobacteriia;D_3__Sphingobacteriales;D_4__Chitinophagaceae	1.0
B143p.OTU_204	D_0__Bacteria;D_1__RBG-1 (Zixibacteria);D_2__uncultured bacterium;D_3__uncultured bacterium;D_4__uncultured bacterium;D_5__uncultured bacterium;D_6__uncultured bacterium	0.6
B143p.OTU_767	D_0__Bacteria;D_1__Firmicutes;D_2__Clostridia;D_3__Clostridiales;D_4__Caldicoprobacteraceae;D_5__Caldicoprobacter	1.0
B143p.OTU_928	D_0__Bacteria;D_1__Proteobacteria;D_2__Alphaproteobacteria;D_3__Rhizobiales;D_4__MNG7;D_5__uncultured bacterium;D_6__uncultured bacterium	0.7
B143p.OTU_1141	D_0__Bacteria;D_1__Proteobacteria;D_2__Alphaproteobacteria;D_3__Rickettsiales;D_4__Rickettsiaceae;D_5__Rickettsia	0.9
B143p.OTU_129	D_0__Bacteria;D_1__Proteobacteria;D_2__Betaproteobacteria;D_3__Nitrosomonadales;D_4__Nitrosomonadaceae;D_5__uncultured;D_6__uncultured bacterium	0.8
B143p.OTU_1074	D_0__Bacteria;D_1__Proteobacteria;D_2__Alphaproteobacteria;D_3__Rhodospirillales;D_4__Acetobacteraceae;D_5__Craurococcus;D_6__uncultured bacterium	0.9
B143p.OTU_391	D_0__Bacteria;D_1__Firmicutes;D_2__Bacilli;D_3__Bacillales;D_4__Paenibacillaceae;D_5__Ammoniphilus	0.6363636363636364
B143p.OTU_37	D_0__Bacteria;D_1__Acidobacteria;D_2__Subgroup 6	1.0
B143p.OTU_1230	D_0__Bacteria;D_1__Proteobacteria;D_2__Alphaproteobacteria;D_3__Rickettsiales;D_4__Mitochondria;D_5__Zymoseptoria tritici;D_6__Zymoseptoria tritici	1.0
B143p.OTU_747	D_0__Bacteria;D_1__Cyanobacteria;D_2__Chloroplast	0.9
B143p.OTU_330	D_0__Bacteria;D_1__Proteobacteria;D_2__Deltaproteobacteria;D_3__Myxococcales;D_4__BIrii41;D_5__uncultured bacterium;D_6__uncultured bacterium	0.7
B143p.OTU_1196	D_0__Bacteria;D_1__Firmicutes;D_2__Clostridia;D_3__Clostridiales;D_4__Lachnospiraceae;D_5__uncultured	0.7
B143p.OTU_320	D_0__Bacteria;D_1__Proteobacteria;D_2__Deltaproteobacteria;D_3__Myxococcales;D_4__BIrii41;D_5__uncultured bacterium;D_6__uncultured bacterium	0.7
B143p.OTU_1041	D_0__Bacteria;D_1__Proteobacteria;D_2__Alphaproteobacteria;D_3__Rhodospirillales;D_4__Acetobacteraceae;D_5__Acetobacter;Ambiguous_taxa	0.6363636363636364
B143p.OTU_443	D_0__Bacteria;D_1__Bacteroidetes;D_2__Sphingobacteriia;D_3__Sphingobacteriales;D_4__Chitinophagaceae;D_5__uncultured	0.8
B143p.OTU_7	D_0__Bacteria;D_1__Firmicutes;D_2__Bacilli;D_3__Bacillales;D_4__Bacillaceae;D_5__Anaerobacillus	0.8
B143p.OTU_731	D_0__Bacteria;D_1__Cyanobacteria;D_2__ML635J-21;D_3__uncultured bacterium;D_4__uncultured bacterium;D_5__uncultured bacterium;D_6__uncultured bacterium	0.9
B143p.OTU_1136	D_0__Bacteria;D_1__Firmicutes;D_2__Clostridia;D_3__Clostridiales;D_4__Lachnospiraceae;D_5__Lachnospiraceae NK4A136 group;D_6__uncultured bacterium	0.9
B143p.OTU_694	D_0__Bacteria;D_1__Actinobacteria;D_2__Actinobacteria;D_3__Micrococcales;D_4__Intrasporangiaceae	0.7
B143p.OTU_507	D_0__Bacteria;D_1__Bacteroidetes;D_2__Cytophagia;D_3__Cytophagales;D_4__Cytophagaceae;D_5__Nibribacter	0.6
B143p.OTU_222	D_0__Bacteria;D_1__Proteobacteria;D_2__Betaproteobacteria;D_3__Burkholderiales;D_4__Burkholderiaceae;D_5__Burkholderia-Paraburkholderia	1.0
B143p.OTU_161	D_0__Bacteria;D_1__Proteobacteria;D_2__Betaproteobacteria;D_3__Burkholderiales;D_4__Comamonadaceae	1.0
B143p.OTU_899	D_0__Bacteria;D_1__Proteobacteria;D_2__Alphaproteobacteria;D_3__Sphingomonadales;D_4__Sphingomonadaceae;D_5__Sphingomonas	0.8
B143p.OTU_1078	D_0__Bacteria;D_1__Proteobacteria;D_2__Alphaproteobacteria;D_3__Rhizobiales;D_4__Hyphomicrobiaceae;D_5__Rhodomicrobium;D_6__uncultured bacterium	0.7
B143p.OTU_164	D_0__Bacteria;D_1__Proteobacteria;D_2__Gammaproteobacteria;D_3__Xanthomonadales;D_4__uncultured;D_5__uncultured bacterium;D_6__uncultured bacterium	0.8
B143p.OTU_73	D_0__Bacteria;D_1__Acidobacteria;D_2__Subgroup 6	1.0
B143p.OTU_450	D_0__Bacteria;D_1__Bacteroidetes;D_2__Sphingobacteriia;D_3__Sphingobacteriales;D_4__Chitinophagaceae;D_5__Segetibacter	1.0
B143p.OTU_621	D_0__Bacteria;D_1__Cyanobacteria;D_2__Chloroplast	1.0
B143p.OTU_604	D_0__Bacteria;D_1__Actinobacteria;D_2__MB-A2-108;D_3__uncultured bacterium;D_4__uncultured bacterium;D_5__uncultured bacterium;D_6__uncultured bacterium	0.6
B143p.OTU_1229	D_0__Bacteria;D_1__Cyanobacteria;D_2__Chloroplast	1.0
B143p.OTU_395	D_0__Bacteria;D_1__Bacteroidetes;D_2__Sphingobacteriia;D_3__Sphingobacteriales;D_4__Sphingobacteriaceae;D_5__Arcticibacter	0.6
B143p.OTU_149	D_0__Bacteria;D_1__Actinobacteria;D_2__Thermoleophilia;D_3__Solirubrobacterales;D_4__0319-6M6	0.8
B143p.OTU_45	D_0__Bacteria;D_1__Acidobacteria;D_2__Subgroup 6	1.0
B143p.OTU_1172	D_0__Bacteria;D_1__Chloroflexi;D_2__TK10	1.0
B143p.OTU_499	D_0__Bacteria;D_1__Bacteroidetes;D_2__Cytophagia;D_3__Cytophagales;D_4__Cytophagaceae;D_5__uncultured;D_6__uncultured bacterium	0.7272727272727273
B143p.OTU_864	D_0__Bacteria;D_1__Chloroflexi;D_2__Caldilineae;D_3__Caldilineales;D_4__Caldilineaceae;D_5__Litorilinea;D_6__uncultured bacterium	0.6
B143p.OTU_357	D_0__Bacteria;D_1__Verrucomicrobia;D_2__Spartobacteria;D_3__Chthoniobacterales;D_4__Chthoniobacteraceae;D_5__Chthoniobacter;D_6__uncultured bacterium	0.6
B143p.OTU_159	D_0__Bacteria;D_1__Proteobacteria;D_2__Gammaproteobacteria;D_3__Enterobacteriales;D_4__Enterobacteriaceae	1.0
B143p.OTU_1154	D_0__Bacteria;D_1__Acidobacteria;D_2__Acidobacteria;D_3__Acidobacteriales;D_4__Acidobacteriaceae (Subgroup 1);D_5__uncultured;D_6__uncultured bacterium	0.6
B143p.OTU_535	D_0__Bacteria;D_1__Actinobacteria;D_2__Actinobacteria;D_3__Micrococcales;D_4__Microbacteriaceae	1.0
B143p.OTU_921	D_0__Bacteria;D_1__Proteobacteria;D_2__Alphaproteobacteria;D_3__Sphingomonadales;D_4__Sphingomonadaceae;D_5__Sphingomonas	1.0
B143p.OTU_554	D_0__Bacteria;D_1__Actinobacteria;D_2__MB-A2-108;D_3__uncultured bacterium;D_4__uncultured bacterium;D_5__uncultured bacterium;D_6__uncultured bacterium	0.8
B143p.OTU_133	D_0__Bacteria;D_1__Proteobacteria;D_2__Betaproteobacteria;D_3__Nitrosomonadales;D_4__Nitrosomonadaceae;D_5__uncultured	1.0
B143p.OTU_253	D_0__Bacteria;D_1__Proteobacteria;D_2__Gammaproteobacteria;D_3__Enterobacteriales;D_4__Enterobacteriaceae	0.9
B143p.OTU_220	D_0__Bacteria;D_1__Acidobacteria;D_2__Holophagae;D_3__Subgroup 7	1.0
B143p.OTU_6	D_0__Bacteria;D_1__Acidobacteria;D_2__Subgroup 6	1.0
B143p.OTU_546	D_0__Bacteria;D_1__Gemmatimonadetes;D_2__Gemmatimonadetes;D_3__Gemmatimonadales;D_4__Gemmatimonadaceae;D_5__Gemmatimonas	1.0
B143p.OTU_1109	D_0__Bacteria;D_1__Proteobacteria;D_2__Alphaproteobacteria;D_3__Rhizobiales	1.0
B143p.OTU_295	D_0__Bacteria;D_1__Firmicutes;D_2__Bacilli;D_3__Bacillales;D_4__Planococcaceae	0.7272727272727273
B143p.OTU_331	D_0__Bacteria;D_1__Verrucomicrobia;D_2__Spartobacteria;D_3__Chthoniobacterales;D_4__DA101 soil group	0.9
B143p.OTU_284	D_0__Bacteria;D_1__Verrucomicrobia;D_2__Spartobacteria;D_3__Chthoniobacterales;D_4__DA101 soil group;D_5__uncultured bacterium;D_6__uncultured bacterium	0.8
B143p.OTU_137	D_0__Bacteria;D_1__Proteobacteria;D_2__Gammaproteobacteria;D_3__Oceanospirillales;D_4__Halomonadaceae;D_5__Halomonas	0.9
B143p.OTU_878	D_0__Bacteria;D_1__Actinobacteria;D_2__Acidimicrobiia;D_3__Acidimicrobiales;D_4__uncultured	1.0
B143p.OTU_1112	D_0__Bacteria;D_1__Firmicutes;D_2__Clostridia;D_3__Clostridiales;D_4__Lachnospiraceae;D_5__Mobilitalea	0.9
B143p.OTU_586	D_0__Bacteria;D_1__Actinobacteria;D_2__TakashiAC-B11;D_3__uncultured bacterium;D_4__uncultured bacterium;D_5__uncultured bacterium;D_6__uncultured bacterium	0.7
B143p.OTU_678	D_0__Bacteria;D_1__Actinobacteria;D_2__Actinobacteria;D_3__Kineosporiales;D_4__Kineosporiaceae;D_5__Kineosporia	0.6
B143p.OTU_209	D_0__Bacteria;D_1__Actinobacteria;D_2__Thermoleophilia;D_3__Solirubrobacterales	1.0
B143p.OTU_590	D_0__Bacteria;D_1__Proteobacteria;D_2__Alphaproteobacteria;D_3__Rickettsiales;D_4__Mitochondria	1.0
B143p.OTU_845	D_0__Bacteria;D_1__Actinobacteria;D_2__Acidimicrobiia;D_3__Acidimicrobiales;D_4__uncultured;D_5__uncultured bacterium;D_6__uncultured bacterium	0.6
B143p.OTU_1105	D_0__Bacteria;D_1__Proteobacteria;D_2__Alphaproteobacteria;D_3__Rhodospirillales;D_4__AKYH478	0.6363636363636364
B143p.OTU_473	D_0__Bacteria;D_1__Bacteroidetes;D_2__Bacteroidia;D_3__Bacteroidales;D_4__Porphyromonadaceae;D_5__Dysgonomonas	0.9090909090909091
B143p.OTU_338	D_0__Bacteria;D_1__Proteobacteria;D_2__Deltaproteobacteria;D_3__Myxococcales;D_4__Haliangiaceae;D_5__Haliangium	1.0
B143p.OTU_189	D_0__Bacteria;D_1__Proteobacteria;D_2__Gammaproteobacteria;D_3__Legionellales;D_4__Coxiellaceae;D_5__Aquicella;D_6__uncultured bacterium	0.6
B143p.OTU_628	D_0__Bacteria;D_1__Actinobacteria;D_2__Actinobacteria;D_3__Pseudonocardiales;D_4__Pseudonocardiaceae;D_5__Actinophytocola	0.6
B143p.OTU_322	D_0__Bacteria;D_1__Acidobacteria;D_2__Subgroup 6	1.0
B143p.OTU_462	D_0__Bacteria;D_1__Bacteroidetes;D_2__Cytophagia;D_3__Cytophagales;D_4__Cytophagaceae;D_5__Hymenobacter;D_6__uncultured bacterium	0.6
B143p.OTU_863	D_0__Bacteria;D_1__Cyanobacteria;D_2__Cyanobacteria;D_3__SubsectionIV;D_4__FamilyII;D_5__Calothrix;D_6__uncultured bacterium	0.6
B143p.OTU_662	D_0__Bacteria;D_1__Actinobacteria;D_2__Actinobacteria;D_3__Micrococcales;D_4__Intrasporangiaceae;D_5__Ornithinimicrobium	0.6
B143p.OTU_1040	D_0__Bacteria;D_1__Chloroflexi;D_2__KD4-96;D_3__uncultured bacterium;D_4__uncultured bacterium;D_5__uncultured bacterium;D_6__uncultured bacterium	0.6
B143p.OTU_1145	D_0__Bacteria;D_1__Proteobacteria;D_2__Alphaproteobacteria;D_3__Rhizobiales;D_4__Xanthobacteraceae;D_5__Variibacter	0.8
B143p.OTU_43	D_0__Bacteria;D_1__Acidobacteria;D_2__Subgroup 17	1.0
B143p.OTU_1068	D_0__Bacteria;D_1__Firmicutes;D_2__Clostridia;D_3__Clostridiales;D_4__Lachnospiraceae	1.0
B143p.OTU_905	D_0__Bacteria;D_1__Proteobacteria;D_2__Alphaproteobacteria;D_3__Rhodospirillales;D_4__Acetobacteraceae	1.0
B143p.OTU_351	D_0__Bacteria;D_1__Acidobacteria;D_2__Blastocatellia;D_3__Blastocatellales;D_4__Blastocatellaceae (Subgroup 4);D_5__RB41	1.0
B143p.OTU_1114	D_0__Bacteria;D_1__Chloroflexi;D_2__Chloroflexia;D_3__Chloroflexales;D_4__Roseiflexaceae;D_5__Roseiflexus;D_6__uncultured bacterium	0.7
B143p.OTU_756	D_0__Bacteria;D_1__Gemmatimonadetes;D_2__Gemmatimonadetes;D_3__Gemmatimonadales;D_4__Gemmatimonadaceae;D_5__uncultured	1.0
B143p.OTU_40	D_0__Bacteria;D_1__Proteobacteria;D_2__Deltaproteobacteria;D_3__Myxococcales;D_4__Sandaracinaceae;D_5__uncultured;D_6__uncultured bacterium	0.7
B143p.OTU_145	D_0__Bacteria;D_1__Proteobacteria;D_2__Betaproteobacteria;D_3__Hydrogenophilales;D_4__Hydrogenophilaceae;D_5__Thiobacillus	1.0
B143p.OTU_561	D_0__Bacteria;D_1__Chloroflexi;D_2__Thermomicrobia;D_3__JG30-KF-CM45;D_4__uncultured bacterium;D_5__uncultured bacterium;D_6__uncultured bacterium	0.7
B143p.OTU_56	D_0__Bacteria;D_1__Proteobacteria;D_2__Deltaproteobacteria;D_3__Bdellovibrionales;D_4__Bacteriovoracaceae;D_5__Peredibacter;D_6__uncultured bacterium	0.5454545454545454
B143p.OTU_458	D_0__Bacteria;D_1__Bacteroidetes;D_2__Flavobacteriia;D_3__Flavobacteriales;D_4__Cryomorphaceae;D_5__Fluviicola;D_6__uncultured bacterium	0.6
B143p.OTU_151	D_0__Bacteria;D_1__Actinobacteria;D_2__Thermoleophilia;D_3__Solirubrobacterales;D_4__Elev-16S-1332;D_5__uncultured bacterium;D_6__uncultured bacterium	0.6
B143p.OTU_516	D_0__Bacteria;D_1__Bacteroidetes;D_2__Cytophagia;D_3__Cytophagales;D_4__Cytophagaceae;D_5__Rhodocytophaga	0.9090909090909091
B143p.OTU_933	D_0__Bacteria;D_1__Proteobacteria;D_2__Alphaproteobacteria;D_3__Rhizobiales;D_4__Bradyrhizobiaceae	0.6
B143p.OTU_348	Unassigned	1.0
B143p.OTU_216	D_0__Bacteria;D_1__Firmicutes;D_2__Bacilli;D_3__Lactobacillales;D_4__Streptococcaceae;D_5__Streptococcus;D_6__uncultured bacterium	0.6666666666666666
B143p.OTU_874	D_0__Bacteria;D_1__Proteobacteria;D_2__Alphaproteobacteria;D_3__Rhizobiales;D_4__Methylobacteriaceae;D_5__Methylobacterium;Ambiguous_taxa	0.6
B143p.OTU_401	D_0__Bacteria;D_1__Bacteroidetes;D_2__Sphingobacteriia;D_3__Sphingobacteriales;D_4__Chitinophagaceae;D_5__Flavisolibacter	0.6
B143p.OTU_54	D_0__Bacteria;D_1__Acidobacteria;D_2__Subgroup 6	0.9
B143p.OTU_104	D_0__Bacteria;D_1__Proteobacteria;D_2__Betaproteobacteria;D_3__Burkholderiales;D_4__Burkholderiaceae;D_5__Candidatus Tremblaya	0.7
B143p.OTU_470	D_0__Bacteria;D_1__Bacteroidetes;D_2__Sphingobacteriia;D_3__Sphingobacteriales;D_4__Sphingobacteriaceae;D_5__Mucilaginibacter	1.0
B143p.OTU_1140	D_0__Bacteria;D_1__Proteobacteria;D_2__Alphaproteobacteria;D_3__Rhizobiales;D_4__Hyphomicrobiaceae;D_5__Hyphomicrobium;D_6__uncultured bacterium	0.8
B143p.OTU_456	D_0__Bacteria;D_1__Bacteroidetes;D_2__Flavobacteriia;D_3__Flavobacteriales;D_4__Flavobacteriaceae;D_5__Flavobacterium	1.0
B143p.OTU_764	D_0__Bacteria;D_1__Chloroflexi;D_2__TK10	1.0
B143p.OTU_494	D_0__Bacteria;D_1__Bacteroidetes;D_2__Cytophagia;D_3__Cytophagales;D_4__Cytophagaceae;D_5__Adhaeribacter	1.0
B143p.OTU_441	D_0__Bacteria;D_1__Bacteroidetes;D_2__Sphingobacteriia;D_3__Sphingobacteriales;D_4__env.OPS 17;D_5__uncultured bacterium;D_6__uncultured bacterium	0.6363636363636364
B143p.OTU_739	D_0__Bacteria;D_1__Cyanobacteria;D_2__Chloroplast	1.0
B143p.OTU_230	D_0__Bacteria;D_1__Proteobacteria;D_2__Betaproteobacteria;D_3__TRA3-20;D_4__uncultured bacterium;D_5__uncultured bacterium;D_6__uncultured bacterium	0.6
B143p.OTU_609	D_0__Bacteria;D_1__Actinobacteria;D_2__Actinobacteria;D_3__Corynebacteriales;D_4__Corynebacteriaceae;D_5__Corynebacterium 1	0.9
B143p.OTU_672	D_0__Bacteria;D_1__Actinobacteria;D_2__Actinobacteria;D_3__Micrococcales;D_4__Microbacteriaceae;D_5__Microbacterium;Ambiguous_taxa	0.6363636363636364
B143p.OTU_568	D_0__Bacteria;D_1__Actinobacteria;D_2__Actinobacteria;D_3__Propionibacteriales;D_4__Nocardioidaceae;D_5__Nocardioides	1.0
B143p.OTU_666	D_0__Bacteria;D_1__Actinobacteria;D_2__Actinobacteria;D_3__Pseudonocardiales;D_4__Pseudonocardiaceae;D_5__Amycolatopsis	1.0
B143p.OTU_1037	D_0__Bacteria;D_1__Proteobacteria;D_2__Alphaproteobacteria;D_3__Rickettsiales;D_4__Rickettsiaceae;D_5__uncultured	0.6
B143p.OTU_223	D_0__Bacteria;D_1__Firmicutes;D_2__Bacilli;D_3__Lactobacillales;D_4__Leuconostocaceae;D_5__Leuconostoc	0.9090909090909091
B143p.OTU_1216	D_0__Bacteria;D_1__Planctomycetes;D_2__Phycisphaerae;D_3__Tepidisphaerales;D_4__Tepidisphaeraceae	0.9
B143p.OTU_1249	Unassigned	1.0
B143p.OTU_1148	D_0__Bacteria;D_1__Acidobacteria;D_2__Solibacteres;D_3__Solibacterales;D_4__Solibacteraceae (Subgroup 3);D_5__Candidatus Solibacter	0.9
B143p.OTU_591	D_0__Bacteria;D_1__Actinobacteria;D_2__Actinobacteria;D_3__Micrococcales;D_4__Micrococcaceae	1.0
B143p.OTU_292	D_0__Bacteria;D_1__Proteobacteria;D_2__Deltaproteobacteria;D_3__Myxococcales;D_4__Polyangiaceae	1.0
B143p.OTU_141	D_0__Bacteria;D_1__Proteobacteria;D_2__Gammaproteobacteria;D_3__Xanthomonadales;D_4__uncultured;D_5__uncultured bacterium;D_6__uncultured bacterium	0.7
B143p.OTU_1240	Unassigned	1.0
B143p.OTU_977	D_0__Bacteria;D_1__Planctomycetes;D_2__Phycisphaerae;D_3__Tepidisphaerales;D_4__Tepidisphaeraceae;D_5__uncultured bacterium;D_6__uncultured bacterium	0.6
B143p.OTU_239	D_0__Bacteria;D_1__Acidobacteria;D_2__Holophagae;D_3__Subgroup 7;D_4__uncultured bacterium;D_5__uncultured bacterium;D_6__uncultured bacterium	0.6
B143p.OTU_703	D_0__Bacteria;D_1__Cyanobacteria;D_2__Chloroplast;D_3__uncultured bacterium;D_4__uncultured bacterium;D_5__uncultured bacterium;D_6__uncultured bacterium	0.6
B143p.OTU_955	D_0__Bacteria;D_1__Proteobacteria;D_2__Alphaproteobacteria;D_3__Rhizobiales;D_4__A0839	0.8
B143p.OTU_96	D_0__Bacteria;D_1__Firmicutes;D_2__Bacilli;D_3__Bacillales;D_4__Planococcaceae;D_5__Lysinibacillus	1.0
B143p.OTU_1189	D_0__Bacteria;D_1__Proteobacteria;D_2__Alphaproteobacteria;D_3__Sphingomonadales;D_4__Sphingomonadaceae;D_5__Sphingomonas;Ambiguous_taxa	0.6
B143p.OTU_631	D_0__Bacteria;D_1__Actinobacteria;D_2__Actinobacteria;D_3__Propionibacteriales;D_4__Nocardioidaceae;D_5__Kribbella	1.0
B143p.OTU_262	D_0__Bacteria;D_1__Firmicutes;D_2__Bacilli;D_3__Bacillales;D_4__Bacillaceae;D_5__Bacillus;Ambiguous_taxa	0.6
B143p.OTU_979	D_0__Bacteria;D_1__Proteobacteria;D_2__Alphaproteobacteria;D_3__Caulobacterales;D_4__Hyphomonadaceae;D_5__Hirschia;D_6__uncultured bacterium	0.6
B143p.OTU_913	D_0__Bacteria;D_1__Proteobacteria;D_2__Alphaproteobacteria;D_3__Rhizobiales;D_4__Hyphomicrobiaceae;D_5__Devosia	0.8
B143p.OTU_622	D_0__Bacteria;D_1__Proteobacteria;D_2__Alphaproteobacteria;D_3__Rickettsiales;D_4__Mitochondria	1.0
B143p.OTU_901	D_0__Bacteria;D_1__Proteobacteria;D_2__Alphaproteobacteria;D_3__Rhizobiales;D_4__Methylobacteriaceae;D_5__Methylobacterium	1.0
B143p.OTU_255	D_0__Bacteria;D_1__Actinobacteria;D_2__Thermoleophilia;D_3__Solirubrobacterales;D_4__Solirubrobacteraceae;D_5__Solirubrobacter	1.0
B143p.OTU_944	D_0__Bacteria;D_1__Proteobacteria;D_2__Alphaproteobacteria;D_3__Rhizobiales;D_4__Methylobacteriaceae;D_5__Microvirga	0.9
B143p.OTU_796	D_0__Bacteria;D_1__Actinobacteria;D_2__Acidimicrobiia;D_3__Acidimicrobiales;D_4__Acidimicrobiaceae;D_5__Ilumatobacter;D_6__uncultured bacterium	0.8
B143p.OTU_339	D_0__Bacteria;D_1__Proteobacteria;D_2__Deltaproteobacteria;D_3__Myxococcales;D_4__Sandaracinaceae;D_5__uncultured;D_6__uncultured bacterium	0.6
B143p.OTU_373	D_0__Bacteria;D_1__Bacteroidetes;D_2__Cytophagia;D_3__Cytophagales;D_4__Flammeovirgaceae	1.0
B143p.OTU_852	D_0__Bacteria;D_1__Actinobacteria;D_2__Acidimicrobiia;D_3__Acidimicrobiales;D_4__uncultured;Ambiguous_taxa;Ambiguous_taxa	0.6
B143p.OTU_433	D_0__Bacteria;D_1__Bacteroidetes;D_2__Sphingobacteriia;D_3__Sphingobacteriales;D_4__Chitinophagaceae;D_5__uncultured	0.7
B143p.OTU_1212	D_0__Bacteria;D_1__Planctomycetes;D_2__Phycisphaerae;D_3__Tepidisphaerales;D_4__Tepidisphaeraceae;D_5__uncultured bacterium;D_6__uncultured bacterium	0.7
B143p.OTU_795	D_0__Bacteria;D_1__Proteobacteria;D_2__Alphaproteobacteria;D_3__Rhodospirillales;D_4__Rhodospirillaceae;D_5__uncultured;D_6__uncultured bacterium	0.6
B143p.OTU_8	D_0__Bacteria;D_1__Gemmatimonadetes;D_2__S0134 terrestrial group;D_3__uncultured bacterium;D_4__uncultured bacterium;D_5__uncultured bacterium;D_6__uncultured bacterium	0.6
B143p.OTU_352	Unassigned	1.0
B143p.OTU_649	D_0__Bacteria;D_1__Actinobacteria;D_2__Actinobacteria;D_3__Propionibacteriales;D_4__Nocardioidaceae;D_5__Nocardioides	1.0
B143p.OTU_1160	D_0__Bacteria;D_1__Firmicutes;D_2__Clostridia;D_3__Clostridiales;D_4__Christensenellaceae;D_5__Christensenellaceae R-7 group;D_6__uncultured bacterium	0.8181818181818182
B143p.OTU_1013	D_0__Bacteria;D_1__Proteobacteria;D_2__Alphaproteobacteria;D_3__Sphingomonadales;D_4__Sphingomonadaceae;D_5__Sphingomonas	0.8
B143p.OTU_319	D_0__Bacteria;D_1__Proteobacteria;D_2__Deltaproteobacteria;D_3__Myxococcales;D_4__Haliangiaceae;D_5__Haliangium	1.0
B143p.OTU_690	D_0__Bacteria;D_1__Actinobacteria;D_2__Actinobacteria;D_3__Micrococcales;D_4__Micrococcaceae	1.0
B143p.OTU_1241	Unassigned	1.0
B143p.OTU_1129	D_0__Bacteria;D_1__Planctomycetes;D_2__Phycisphaerae;D_3__Tepidisphaerales;D_4__Tepidisphaeraceae;D_5__uncultured bacterium;D_6__uncultured bacterium	0.8
B143p.OTU_345	D_0__Bacteria;D_1__Actinobacteria;D_2__Thermoleophilia;D_3__Gaiellales	1.0
B143p.OTU_2	D_0__Bacteria;D_1__Proteobacteria;D_2__Alphaproteobacteria;D_3__Rickettsiales;D_4__Mitochondria;Ambiguous_taxa;Ambiguous_taxa	0.6
B143p.OTU_361	D_0__Bacteria;D_1__Planctomycetes;D_2__Planctomycetacia;D_3__Planctomycetales;D_4__Planctomycetaceae;D_5__uncultured;D_6__uncultured bacterium	0.7
B143p.OTU_515	D_0__Bacteria;D_1__Bacteroidetes;D_2__Cytophagia;D_3__Cytophagales;D_4__Cytophagaceae;D_5__uncultured;D_6__uncultured bacterium	0.7
B143p.OTU_927	D_0__Bacteria;D_1__Proteobacteria;D_2__Alphaproteobacteria;D_3__Sphingomonadales;D_4__Sphingomonadaceae;D_5__Sphingobium;Ambiguous_taxa	0.6
B143p.OTU_574	D_0__Bacteria;D_1__Actinobacteria;D_2__Actinobacteria;D_3__Micrococcales;D_4__Microbacteriaceae;D_5__Agromyces	1.0
B143p.OTU_388	D_0__Bacteria;D_1__Bacteroidetes;D_2__Flavobacteriia;D_3__Flavobacteriales;D_4__Flavobacteriaceae;D_5__Chryseobacterium;Ambiguous_taxa	0.7
B143p.OTU_1137	D_0__Bacteria;D_1__Proteobacteria;D_2__Alphaproteobacteria;D_3__Rhodospirillales;D_4__Rhodospirillaceae;D_5__uncultured;D_6__uncultured bacterium	0.8
B143p.OTU_655	D_0__Bacteria;D_1__Actinobacteria;D_2__Actinobacteria;D_3__Micrococcales;D_4__Sanguibacteraceae;D_5__Sanguibacter	0.6
B143p.OTU_648	D_0__Bacteria;D_1__Actinobacteria;D_2__Actinobacteria;D_3__Micrococcales;D_4__Promicromonosporaceae;D_5__Promicromonospora;Ambiguous_taxa	0.6
B143p.OTU_225	D_0__Bacteria;D_1__Actinobacteria;D_2__Thermoleophilia;D_3__Solirubrobacterales;D_4__Elev-16S-1332;D_5__uncultured bacterium;D_6__uncultured bacterium	0.7
B143p.OTU_478	D_0__Bacteria;D_1__Bacteroidetes;D_2__Flavobacteriia;D_3__Flavobacteriales;D_4__Flavobacteriaceae;D_5__Flavobacterium;Ambiguous_taxa	0.6
B143p.OTU_432	D_0__Bacteria;D_1__Bacteroidetes;D_2__Sphingobacteriia;D_3__Sphingobacteriales;D_4__Chitinophagaceae;D_5__Flavisolibacter	0.7
B143p.OTU_1167	D_0__Bacteria;D_1__Acidobacteria;D_2__Blastocatellia;D_3__Blastocatellales;D_4__Blastocatellaceae (Subgroup 4);D_5__uncultured	0.8
B143p.OTU_1032	D_0__Bacteria;D_1__Planctomycetes;D_2__Phycisphaerae;D_3__Tepidisphaerales;D_4__Tepidisphaeraceae;D_5__uncultured bacterium;D_6__uncultured bacterium	0.8
B143p.OTU_282	D_0__Bacteria;D_1__Acidobacteria;D_2__Subgroup 6;D_3__uncultured bacterium;D_4__uncultured bacterium;D_5__uncultured bacterium;D_6__uncultured bacterium	0.7
B143p.OTU_1142	D_0__Bacteria;D_1__Proteobacteria;D_2__Alphaproteobacteria;D_3__Sphingomonadales;D_4__Erythrobacteraceae;D_5__Altererythrobacter	0.9
B143p.OTU_491	D_0__Bacteria;D_1__Bacteroidetes;D_2__Cytophagia;D_3__Cytophagales;D_4__Cytophagaceae;D_5__Dyadobacter;D_6__uncultured bacterium	0.6
B143p.OTU_1031	D_0__Bacteria;D_1__Firmicutes;D_2__Clostridia;D_3__Clostridiales;D_4__Clostridiaceae 1	0.9
B143p.OTU_624	D_0__Bacteria;D_1__Actinobacteria;D_2__Actinobacteria;D_3__Propionibacteriales;D_4__Nocardioidaceae	1.0
B143p.OTU_702	D_0__Bacteria;D_1__Proteobacteria;D_2__Alphaproteobacteria;D_3__Rickettsiales;D_4__Mitochondria;D_5__Zymoseptoria tritici;D_6__Zymoseptoria tritici	1.0
B143p.OTU_291	D_0__Bacteria;D_1__Actinobacteria;D_2__Thermoleophilia;D_3__Gaiellales;D_4__uncultured;D_5__uncultured bacterium;D_6__uncultured bacterium	0.6
B143p.OTU_490	D_0__Bacteria;D_1__Bacteroidetes;D_2__Sphingobacteriia;D_3__Sphingobacteriales;D_4__Chitinophagaceae;D_5__Parafilimonas	0.7
B143p.OTU_654	D_0__Bacteria;D_1__Actinobacteria;D_2__Actinobacteria;D_3__Micromonosporales;D_4__Micromonosporaceae	1.0
B143p.OTU_172	D_0__Bacteria;D_1__Actinobacteria;D_2__Thermoleophilia;D_3__Solirubrobacterales;D_4__Elev-16S-1332;D_5__uncultured bacterium;D_6__uncultured bacterium	0.9
B143p.OTU_13	D_0__Bacteria;D_1__Proteobacteria;D_2__Alphaproteobacteria;D_3__Rickettsiales;D_4__Mitochondria	1.0
B143p.OTU_117	D_0__Bacteria;D_1__Proteobacteria;D_2__Gammaproteobacteria;D_3__Legionellales;D_4__Coxiellaceae;D_5__Rickettsiella	0.6
B143p.OTU_882	D_0__Bacteria;D_1__Proteobacteria;D_2__Alphaproteobacteria;D_3__Sphingomonadales;D_4__Sphingomonadaceae	0.9
B143p.OTU_942	D_0__Bacteria;D_1__Proteobacteria;D_2__Alphaproteobacteria;D_3__Rhizobiales;D_4__Xanthobacteraceae;D_5__Variibacter	0.9
B143p.OTU_939	D_0__Bacteria;D_1__Proteobacteria;D_2__Alphaproteobacteria;D_3__Rhodospirillales;D_4__Acetobacteraceae;D_5__Acidiphilium;D_6__uncultured bacterium	0.6
B143p.OTU_714	D_0__Bacteria;D_1__Cyanobacteria;D_2__Cyanobacteria;D_3__SubsectionII;D_4__FamilyII;D_5__Chroococcidiopsis	0.9
B143p.OTU_893	D_0__Bacteria;D_1__Proteobacteria;D_2__Alphaproteobacteria;D_3__Rhodospirillales;D_4__Acetobacteraceae	1.0
B143p.OTU_550	D_0__Bacteria;D_1__Gemmatimonadetes;D_2__Gemmatimonadetes;D_3__Gemmatimonadales;D_4__Gemmatimonadaceae;D_5__Gemmatimonas	0.6
B143p.OTU_428	D_0__Bacteria;D_1__Bacteroidetes;D_2__Sphingobacteriia;D_3__Sphingobacteriales;D_4__Chitinophagaceae;D_5__Chitinophaga	0.9
B143p.OTU_461	D_0__Bacteria;D_1__Bacteroidetes;D_2__Sphingobacteriia;D_3__Sphingobacteriales;D_4__Chitinophagaceae;D_5__uncultured;D_6__uncultured bacterium	0.9
B143p.OTU_665	D_0__Bacteria;D_1__Actinobacteria;D_2__Actinobacteria;D_3__Streptosporangiales;D_4__Thermomonosporaceae;D_5__Actinomadura;D_6__uncultured bacterium	0.6
B143p.OTU_83	D_0__Bacteria;D_1__Proteobacteria;D_2__Gammaproteobacteria;D_3__Enterobacteriales;D_4__Enterobacteriaceae;D_5__Providencia	0.9
B143p.OTU_302	D_0__Bacteria;D_1__Acidobacteria;D_2__Subgroup 6	1.0
B143p.OTU_754	D_0__Bacteria;D_1__FBP;D_2__uncultured bacterium;D_3__uncultured bacterium;D_4__uncultured bacterium;D_5__uncultured bacterium;D_6__uncultured bacterium	0.8
B143p.OTU_1033	D_0__Bacteria;D_1__Proteobacteria;D_2__Alphaproteobacteria;D_3__Rhizobiales	1.0
B143p.OTU_334	D_0__Bacteria;D_1__Verrucomicrobia;D_2__Spartobacteria;D_3__Chthoniobacterales;D_4__DA101 soil group	1.0
B143p.OTU_178	D_0__Bacteria;D_1__Acidobacteria;D_2__Holophagae;D_3__Subgroup 7;D_4__uncultured bacterium;D_5__uncultured bacterium;D_6__uncultured bacterium	0.8
B143p.OTU_110	D_0__Bacteria;D_1__Proteobacteria;D_2__Gammaproteobacteria;D_3__Xanthomonadales;D_4__Xanthomonadaceae;D_5__Lysobacter	0.8
B143p.OTU_745	D_0__Bacteria;D_1__Chloroflexi;D_2__TK10;D_3__uncultured bacterium;D_4__uncultured bacterium;D_5__uncultured bacterium;D_6__uncultured bacterium	0.6
B143p.OTU_718	D_0__Bacteria;D_1__Proteobacteria;D_2__Alphaproteobacteria;D_3__Rickettsiales;D_4__Mitochondria	1.0
B143p.OTU_941	D_0__Bacteria;D_1__Proteobacteria;D_2__Alphaproteobacteria;D_3__Rhizobiales;D_4__Methylobacteriaceae;D_5__Methylobacterium	0.9
B143p.OTU_1245	D_0__Bacteria;D_1__Cyanobacteria;D_2__Chloroplast	1.0
B143p.OTU_423	D_0__Bacteria;D_1__Bacteroidetes;D_2__Sphingobacteriia;D_3__Sphingobacteriales;D_4__Sphingobacteriaceae;D_5__Pedobacter;Ambiguous_taxa	0.7
B143p.OTU_924	D_0__Bacteria;D_1__Proteobacteria;D_2__Alphaproteobacteria;D_3__Rhizobiales;D_4__Phyllobacteriaceae;D_5__Mesorhizobium	0.8
B143p.OTU_186	D_0__Bacteria;D_1__Firmicutes;D_2__Negativicutes;D_3__Selenomonadales;D_4__Veillonellaceae;D_5__Veillonella;D_6__uncultured bacterium	0.8
B143p.OTU_50	D_0__Bacteria;D_1__Acidobacteria;D_2__Subgroup 6	1.0
B143p.OTU_585	D_0__Bacteria;D_1__Acidobacteria;D_2__Subgroup 5	1.0
B143p.OTU_442	D_0__Bacteria;D_1__Firmicutes;D_2__Erysipelotrichia;D_3__Erysipelotrichales;D_4__Erysipelotrichaceae;D_5__uncultured;D_6__uncultured bacterium	0.9
B143p.OTU_1200	D_0__Bacteria;D_1__Proteobacteria;D_2__Alphaproteobacteria;D_3__Rhodospirillales;D_4__Rhodospirillaceae;D_5__Defluviicoccus	1.0
B143p.OTU_459	D_0__Bacteria;D_1__Bacteroidetes;D_2__Flavobacteriia;D_3__Flavobacteriales;D_4__Flavobacteriaceae;D_5__Chryseobacterium	0.6
B143p.OTU_363	D_0__Bacteria;D_1__Acidobacteria;D_2__Blastocatellia;D_3__Blastocatellales;D_4__Blastocatellaceae (Subgroup 4);D_5__RB41	0.9
B143p.OTU_650	D_0__Bacteria;D_1__Actinobacteria;D_2__Actinobacteria;D_3__Frankiales;D_4__Sporichthyaceae	0.7
B143p.OTU_245	D_0__Bacteria;D_1__Chlamydiae;D_2__Chlamydiae;D_3__Chlamydiales	1.0
B143p.OTU_599	D_0__Bacteria;D_1__Actinobacteria;D_2__MB-A2-108	1.0
B143p.OTU_791	D_0__Bacteria;D_1__Armatimonadetes;D_2__Fimbriimonadia;D_3__Fimbriimonadales;D_4__Fimbriimonadaceae	1.0
B143p.OTU_1210	D_0__Bacteria;D_1__Cyanobacteria;D_2__Chloroplast	1.0
B143p.OTU_875	D_0__Bacteria;D_1__Proteobacteria;D_2__Alphaproteobacteria;D_3__Sphingomonadales;D_4__Sphingomonadaceae;D_5__Sphingomonas;Ambiguous_taxa	0.6
B143p.OTU_1079	D_0__Bacteria;D_1__Proteobacteria;D_2__Alphaproteobacteria;D_3__Sphingomonadales;D_4__Sphingomonadaceae	0.9
B143p.OTU_768	D_0__Bacteria;D_1__Cyanobacteria;D_2__Chloroplast	1.0
B143p.OTU_155	D_0__Bacteria;D_1__Firmicutes;D_2__Bacilli;D_3__Bacillales;D_4__Family XII;D_5__Exiguobacterium	1.0
B143p.OTU_367	D_0__Bacteria;D_1__Proteobacteria;D_2__Gammaproteobacteria;D_3__Pseudomonadales;D_4__Pseudomonadaceae;D_5__Pseudomonas	1.0
B143p.OTU_812	D_0__Bacteria;D_1__Actinobacteria;D_2__Acidimicrobiia;D_3__Acidimicrobiales;D_4__uncultured;D_5__uncultured bacterium;D_6__uncultured bacterium	0.6
B143p.OTU_31	D_0__Bacteria;D_1__Proteobacteria;D_2__Deltaproteobacteria;D_3__Desulfurellales;D_4__Desulfurellaceae;D_5__H16;D_6__uncultured bacterium	0.6
B143p.OTU_972	D_0__Bacteria;D_1__Proteobacteria;D_2__Alphaproteobacteria;D_3__Sphingomonadales;D_4__7B-8	0.7
B143p.OTU_196	D_0__Bacteria;D_1__Actinobacteria;D_2__Thermoleophilia;D_3__Solirubrobacterales;D_4__Elev-16S-1332;D_5__uncultured bacterium;D_6__uncultured bacterium	0.7
B143p.OTU_332	D_0__Bacteria;D_1__Verrucomicrobia;D_2__Opitutae;D_3__Opitutales;D_4__Opitutaceae;D_5__Opitutus	1.0
B143p.OTU_635	D_0__Bacteria;D_1__Actinobacteria;D_2__Actinobacteria;D_3__Micrococcales;D_4__Microbacteriaceae	1.0
B143p.OTU_854	D_0__Bacteria;D_1__Actinobacteria;D_2__Acidimicrobiia;D_3__Acidimicrobiales;D_4__uncultured	1.0
B143p.OTU_435	D_0__Bacteria;D_1__Bacteroidetes;D_2__Flavobacteriia;D_3__Flavobacteriales;D_4__Flavobacteriaceae;D_5__Empedobacter	0.8
B143p.OTU_228	D_0__Bacteria;D_1__Proteobacteria;D_2__Gammaproteobacteria;D_3__Aeromonadales;D_4__Aeromonadaceae;D_5__Aeromonas	0.8
B143p.OTU_1166	D_0__Bacteria;D_1__Proteobacteria;D_2__Alphaproteobacteria;D_3__Rhizobiales	1.0
B143p.OTU_540	D_0__Bacteria;D_1__Gemmatimonadetes;D_2__Gemmatimonadetes;D_3__Gemmatimonadales;D_4__Gemmatimonadaceae	1.0
B143p.OTU_528	D_0__Bacteria;D_1__Bacteroidetes;D_2__Cytophagia;D_3__Cytophagales;D_4__Cytophagaceae;D_5__uncultured	0.7272727272727273
B143p.OTU_761	D_0__Bacteria;D_1__Firmicutes;D_2__Clostridia;D_3__Clostridiales;D_4__Lachnospiraceae	0.7
B143p.OTU_1187	D_0__Bacteria;D_1__Proteobacteria;D_2__Alphaproteobacteria;D_3__Caulobacterales;D_4__Hyphomonadaceae;D_5__Hirschia;D_6__uncultured bacterium	0.6
B143p.OTU_1246	D_0__Bacteria;D_1__Proteobacteria;D_2__Alphaproteobacteria;D_3__Rickettsiales;D_4__Mitochondria;D_5__Zymoseptoria tritici;D_6__Zymoseptoria tritici	1.0
B143p.OTU_1236	Unassigned	1.0
B143p.OTU_11	D_0__Bacteria;D_1__Firmicutes;D_2__Bacilli;D_3__Bacillales;D_4__Bacillaceae;D_5__Bacillus	0.8
B143p.OTU_1029	D_0__Bacteria;D_1__Proteobacteria;D_2__Alphaproteobacteria;D_3__Rhizobiales;D_4__Methylobacteriaceae;D_5__uncultured	0.7
B143p.OTU_1131	D_0__Bacteria;D_1__Proteobacteria;D_2__Alphaproteobacteria;D_3__Rhodospirillales;D_4__Rhodospirillales Incertae Sedis;D_5__Candidatus Alysiosphaera;D_6__uncultured bacterium	0.7
B143p.OTU_822	D_0__Bacteria;D_1__Actinobacteria;D_2__Acidimicrobiia;D_3__Acidimicrobiales;D_4__Acidimicrobiaceae;D_5__uncultured;D_6__uncultured bacterium	0.6
B143p.OTU_696	D_0__Bacteria;D_1__Cyanobacteria;D_2__Chloroplast;D_3__uncultured bacterium;D_4__uncultured bacterium;D_5__uncultured bacterium;D_6__uncultured bacterium	0.8
B143p.OTU_109	D_0__Bacteria;D_1__Proteobacteria;D_2__Gammaproteobacteria;D_3__Xanthomonadales;D_4__Xanthomonadaceae;D_5__Stenotrophomonas	1.0
B143p.OTU_124	D_0__Bacteria;D_1__Proteobacteria;D_2__Gammaproteobacteria;D_3__Orbales;D_4__Orbaceae	1.0
B143p.OTU_558	D_0__Bacteria;D_1__Actinobacteria;D_2__MB-A2-108;D_3__uncultured bacterium;D_4__uncultured bacterium;D_5__uncultured bacterium;D_6__uncultured bacterium	0.8
B143p.OTU_419	D_0__Bacteria;D_1__Bacteroidetes;D_2__Sphingobacteriia;D_3__Sphingobacteriales;D_4__Sphingobacteriaceae;D_5__Arcticibacter	0.7
B143p.OTU_873	D_0__Bacteria;D_1__Actinobacteria;D_2__Acidimicrobiia;D_3__Acidimicrobiales	1.0
B143p.OTU_596	D_0__Bacteria;D_1__Actinobacteria;D_2__TakashiAC-B11;D_3__uncultured bacterium;D_4__uncultured bacterium;D_5__uncultured bacterium;D_6__uncultured bacterium	0.7
B143p.OTU_503	D_0__Bacteria;D_1__Bacteroidetes;D_2__Cytophagia;D_3__Cytophagales;D_4__Cytophagaceae;D_5__Hymenobacter;Ambiguous_taxa	0.6
B143p.OTU_1091	D_0__Bacteria;D_1__Proteobacteria;D_2__Alphaproteobacteria;D_3__Rhizobiales;D_4__Hyphomicrobiaceae;D_5__Devosia;D_6__uncultured bacterium	0.6
B143p.OTU_519	D_0__Bacteria;D_1__Bacteroidetes;D_2__Cytophagia;D_3__Cytophagales;D_4__Cytophagaceae;D_5__Hymenobacter	1.0
B143p.OTU_1020	D_0__Bacteria;D_1__Firmicutes;D_2__Clostridia;D_3__Clostridiales;D_4__Ruminococcaceae;D_5__Ruminiclostridium 5;D_6__uncultured bacterium	0.7272727272727273
B143p.OTU_772	D_0__Bacteria;D_1__Firmicutes;D_2__Clostridia;D_3__Clostridiales;D_4__Christensenellaceae;D_5__uncultured	0.6363636363636364
B143p.OTU_1192	D_0__Bacteria;D_1__Chloroflexi;D_2__Chloroflexia;D_3__Kallotenuales;D_4__AKIW781;D_5__uncultured bacterium;D_6__uncultured bacterium	0.8
B143p.OTU_1057	D_0__Bacteria;D_1__Proteobacteria;D_2__Alphaproteobacteria;D_3__Sphingomonadales;D_4__Sphingomonadaceae;D_5__Sphingomonas;Ambiguous_taxa	0.6
B143p.OTU_1083	D_0__Bacteria;D_1__Acidobacteria;D_2__Blastocatellia;D_3__Blastocatellales;D_4__Blastocatellaceae (Subgroup 4);D_5__uncultured;D_6__uncultured bacterium	0.8
B143p.OTU_1153	D_0__Bacteria;D_1__Proteobacteria;D_2__Alphaproteobacteria;D_3__Rhodospirillales;D_4__Acetobacteraceae;D_5__Roseomonas	0.8
B143p.OTU_371	D_0__Bacteria;D_1__Bacteroidetes;D_2__Flavobacteriia;D_3__Flavobacteriales;D_4__Flavobacteriaceae;D_5__Chryseobacterium;Ambiguous_taxa	0.9
B143p.OTU_28	D_0__Bacteria;D_1__Proteobacteria;D_2__Deltaproteobacteria;D_3__Myxococcales;D_4__P3OB-42;D_5__uncultured bacterium;D_6__uncultured bacterium	0.9
B143p.OTU_573	D_0__Bacteria;D_1__Verrucomicrobia;D_2__Verrucomicrobiae;D_3__Verrucomicrobiales;D_4__Verrucomicrobiaceae;D_5__uncultured;Ambiguous_taxa	0.7
B143p.OTU_481	D_0__Bacteria;D_1__Bacteroidetes;D_2__Sphingobacteriia;D_3__Sphingobacteriales;D_4__Chitinophagaceae;D_5__uncultured;D_6__uncultured bacterium	0.7
B143p.OTU_58	D_0__Bacteria;D_1__Acidobacteria;D_2__Subgroup 6	1.0
B143p.OTU_154	D_0__Bacteria;D_1__Chlamydiae;D_2__Chlamydiae;D_3__Chlamydiales;D_4__Parachlamydiaceae;D_5__Candidatus Protochlamydia	0.6
B143p.OTU_156	D_0__Bacteria;D_1__Firmicutes;D_2__Bacilli;D_3__Bacillales;D_4__Staphylococcaceae;D_5__Staphylococcus	1.0
B143p.OTU_475	D_0__Bacteria;D_1__Bacteroidetes;D_2__Sphingobacteriia;D_3__Sphingobacteriales;D_4__Chitinophagaceae	1.0
B143p.OTU_912	D_0__Bacteria;D_1__Proteobacteria;D_2__Alphaproteobacteria;D_3__Rhizobiales;D_4__Phyllobacteriaceae;D_5__Mesorhizobium	1.0
B143p.OTU_1073	D_0__Bacteria;D_1__Planctomycetes;D_2__Phycisphaerae;D_3__Tepidisphaerales;D_4__Tepidisphaeraceae;D_5__uncultured bacterium;D_6__uncultured bacterium	0.9
B143p.OTU_265	D_0__Bacteria;D_1__Proteobacteria;D_2__Deltaproteobacteria;D_3__Myxococcales;D_4__Sandaracinaceae;D_5__uncultured	1.0
B143p.OTU_174	D_0__Bacteria;D_1__Proteobacteria;D_2__Gammaproteobacteria;D_3__Enterobacteriales;D_4__Enterobacteriaceae;D_5__Dickeya	0.6
B143p.OTU_1177	D_0__Bacteria;D_1__Proteobacteria;D_2__Alphaproteobacteria;D_3__Rhodobacterales;D_4__Rhodobacteraceae;D_5__uncultured;D_6__uncultured bacterium	0.6
B143p.OTU_420	D_0__Bacteria;D_1__Bacteroidetes;D_2__Flavobacteriia;D_3__Flavobacteriales;D_4__Flavobacteriaceae;D_5__Flavobacterium	1.0
B143p.OTU_770	D_0__Bacteria;D_1__Saccharibacteria;D_2__uncultured bacterium;D_3__uncultured bacterium;D_4__uncultured bacterium;D_5__uncultured bacterium;D_6__uncultured bacterium	0.7
B143p.OTU_1014	D_0__Bacteria;D_1__Proteobacteria;D_2__Alphaproteobacteria;D_3__Rhizobiales;D_4__Rhizobiales Incertae Sedis;D_5__Rhizomicrobium	1.0
B143p.OTU_729	D_0__Bacteria;D_1__Cyanobacteria;D_2__Cyanobacteria;D_3__SubsectionII;D_4__FamilyII;D_5__Chroococcidiopsis	1.0
B143p.OTU_1051	D_0__Bacteria;D_1__Proteobacteria;D_2__Alphaproteobacteria;D_3__Rhizobiales;D_4__Hyphomicrobiaceae	0.9
B143p.OTU_323	D_0__Bacteria;D_1__Proteobacteria;D_2__Deltaproteobacteria;D_3__Myxococcales;D_4__BIrii41;D_5__uncultured bacterium;D_6__uncultured bacterium	0.6
B143p.OTU_898	D_0__Bacteria;D_1__Proteobacteria;D_2__Alphaproteobacteria;D_3__Sphingomonadales;D_4__Sphingomonadaceae;D_5__Sphingomonas;Ambiguous_taxa	0.8
B143p.OTU_771	D_0__Bacteria;D_1__Actinobacteria;D_2__Acidimicrobiia;D_3__Acidimicrobiales;D_4__Iamiaceae;D_5__Iamia	1.0
B143p.OTU_774	D_0__Bacteria;D_1__Chloroflexi	1.0
B143p.OTU_1000	D_0__Bacteria;D_1__Acidobacteria;D_2__Solibacteres;D_3__Solibacterales;D_4__Solibacteraceae (Subgroup 3);D_5__Bryobacter	0.9
B143p.OTU_676	D_0__Bacteria;D_1__Actinobacteria;D_2__Actinobacteria;D_3__Pseudonocardiales;D_4__Pseudonocardiaceae;D_5__Crossiella;D_6__uncultured bacterium	0.7
B143p.OTU_753	D_0__Bacteria;D_1__Gemmatimonadetes;D_2__Gemmatimonadetes;D_3__Gemmatimonadales;D_4__Gemmatimonadaceae;D_5__uncultured	1.0
B143p.OTU_160	D_0__Bacteria;D_1__Proteobacteria;D_2__Betaproteobacteria;D_3__Nitrosomonadales;D_4__Nitrosomonadaceae;D_5__uncultured	0.9
B143p.OTU_887	D_0__Bacteria;D_1__Proteobacteria;D_2__Alphaproteobacteria;D_3__Rhizobiales;D_4__Bradyrhizobiaceae;D_5__Bradyrhizobium	0.9
B143p.OTU_67	D_0__Bacteria;D_1__Firmicutes;D_2__Bacilli;D_3__Bacillales;D_4__Bacillaceae;D_5__Bacillus	1.0
B143p.OTU_1066	D_0__Bacteria;D_1__Acidobacteria;D_2__Blastocatellia;D_3__Blastocatellales;D_4__Blastocatellaceae (Subgroup 4);D_5__Blastocatella	0.8
B143p.OTU_181	D_0__Bacteria;D_1__Proteobacteria;D_2__Betaproteobacteria;D_3__Burkholderiales;D_4__Oxalobacteraceae;D_5__Massilia;D_6__uncultured bacterium	0.7
B143p.OTU_581	D_0__Bacteria;D_1__Acidobacteria;D_2__Subgroup 5	1.0
B143p.OTU_1063	D_0__Bacteria;D_1__Proteobacteria;D_2__Alphaproteobacteria;D_3__Rhizobiales;D_4__JG34-KF-361	0.8181818181818182
B143p.OTU_289	D_0__Bacteria;D_1__Actinobacteria;D_2__Rubrobacteria;D_3__Rubrobacterales;D_4__Rubrobacteriaceae;D_5__Rubrobacter;D_6__uncultured bacterium	0.9
B143p.OTU_275	D_0__Bacteria;D_1__Proteobacteria;D_2__Betaproteobacteria;D_3__Nitrosomonadales;D_4__Nitrosomonadaceae;D_5__uncultured	1.0
B143p.OTU_1043	D_0__Bacteria;D_1__Proteobacteria;D_2__Alphaproteobacteria;D_3__Rhizobiales	1.0
B143p.OTU_850	D_0__Bacteria;D_1__Actinobacteria;D_2__Acidimicrobiia;D_3__Acidimicrobiales;D_4__uncultured	0.9
B143p.OTU_645	D_0__Bacteria;D_1__Actinobacteria;D_2__Actinobacteria;D_3__Propionibacteriales;D_4__Nocardioidaceae;D_5__Nocardioides	1.0
B143p.OTU_565	D_0__Bacteria;D_1__Gemmatimonadetes;D_2__Gemmatimonadetes;D_3__Gemmatimonadales;D_4__Gemmatimonadaceae;D_5__uncultured;D_6__uncultured bacterium	0.7
B143p.OTU_400	D_0__Bacteria;D_1__Bacteroidetes;D_2__Sphingobacteriia;D_3__Sphingobacteriales;D_4__Chitinophagaceae;D_5__Parafilimonas	0.7
B143p.OTU_1004	D_0__Bacteria;D_1__Firmicutes;D_2__Clostridia;D_3__Clostridiales;D_4__Lachnospiraceae;D_5__Blautia;D_6__uncultured bacterium	0.7
B143p.OTU_883	D_0__Bacteria;D_1__Proteobacteria;D_2__Alphaproteobacteria;D_3__Rhodospirillales;D_4__Acetobacteraceae;D_5__Acidiphilium;D_6__uncultured bacterium	0.6
B143p.OTU_1026	D_0__Bacteria;D_1__Acidobacteria;D_2__Acidobacteria;D_3__Acidobacteriales;D_4__Acidobacteriaceae (Subgroup 1)	1.0
B143p.OTU_607	D_0__Bacteria;D_1__Actinobacteria;D_2__Actinobacteria;D_3__Propionibacteriales;D_4__Nocardioidaceae;D_5__Nocardioides	1.0
B143p.OTU_1238	Unassigned	1.0
B143p.OTU_1237	Unassigned	1.0
B143p.OTU_1061	D_0__Bacteria;D_1__Proteobacteria;D_2__Alphaproteobacteria;D_3__Rhodospirillales;D_4__Rhodospirillales Incertae Sedis;D_5__Candidatus Alysiosphaera;D_6__uncultured bacterium	0.7
B143p.OTU_839	D_0__Bacteria;D_1__Actinobacteria;D_2__Acidimicrobiia;D_3__Acidimicrobiales;D_4__Acidimicrobiaceae;D_5__uncultured;D_6__uncultured bacterium	0.7
B143p.OTU_848	D_0__Bacteria;D_1__Acidobacteria;D_2__Solibacteres;D_3__Solibacterales;D_4__Solibacteraceae (Subgroup 3);D_5__Candidatus Solibacter	1.0
B143p.OTU_1162	D_0__Bacteria;D_1__Planctomycetes;D_2__Phycisphaerae;D_3__Tepidisphaerales;D_4__Tepidisphaeraceae;D_5__uncultured bacterium;D_6__uncultured bacterium	0.7
B143p.OTU_130	D_0__Bacteria;D_1__Acidobacteria;D_2__Holophagae;D_3__Subgroup 10;D_4__ABS-19;D_5__uncultured bacterium;D_6__uncultured bacterium	0.6
B143p.OTU_1111	D_0__Bacteria;D_1__Chloroflexi;D_2__KD4-96;Ambiguous_taxa;Ambiguous_taxa;Ambiguous_taxa;Ambiguous_taxa	0.6
B143p.OTU_894	D_0__Bacteria;D_1__Proteobacteria;D_2__Alphaproteobacteria;D_3__Rhodospirillales;D_4__Acetobacteraceae;D_5__Roseomonas	1.0
B143p.OTU_701	D_0__Bacteria;D_1__Cyanobacteria;D_2__Chloroplast	1.0
B143p.OTU_595	D_0__Bacteria;D_1__Actinobacteria;D_2__Actinobacteria;D_3__Propionibacteriales;D_4__Propionibacteriaceae;D_5__Friedmanniella;D_6__uncultured bacterium	0.6
B143p.OTU_932	D_0__Bacteria;D_1__Proteobacteria;D_2__Alphaproteobacteria;D_3__Rhodospirillales;D_4__Rhodospirillales Incertae Sedis;D_5__Reyranella;D_6__uncultured bacterium	0.6
B143p.OTU_1046	D_0__Bacteria;D_1__Proteobacteria;D_2__Alphaproteobacteria;D_3__Rhizobiales;D_4__Methylobacteriaceae	0.8
B143p.OTU_733	D_0__Bacteria;D_1__FBP;D_2__uncultured bacterium;D_3__uncultured bacterium;D_4__uncultured bacterium;D_5__uncultured bacterium;D_6__uncultured bacterium	0.9
B143p.OTU_736	D_0__Bacteria;D_1__Cyanobacteria;D_2__Cyanobacteria;D_3__SubsectionII;D_4__FamilyII;D_5__Chroococcidiopsis	0.6
B143p.OTU_270	D_0__Bacteria;D_1__Proteobacteria;D_2__Betaproteobacteria;D_3__SC-I-84	1.0
B143p.OTU_502	D_0__Bacteria;D_1__Actinobacteria;D_2__Actinobacteria;D_3__Propionibacteriales;D_4__Nocardioidaceae;D_5__Nocardioides;D_6__uncultured bacterium	0.8
B143p.OTU_670	D_0__Bacteria;D_1__Actinobacteria;D_2__Actinobacteria;D_3__Micrococcales;D_4__Intrasporangiaceae	0.7
B143p.OTU_794	D_0__Bacteria;D_1__Actinobacteria;D_2__Acidimicrobiia;D_3__Acidimicrobiales;D_4__uncultured	1.0
B143p.OTU_1213	D_0__Bacteria;D_1__Planctomycetes;D_2__Phycisphaerae;D_3__Tepidisphaerales;D_4__Tepidisphaeraceae;D_5__uncultured bacterium;D_6__uncultured bacterium	0.6
B143p.OTU_1053	D_0__Bacteria;D_1__Proteobacteria;D_2__Alphaproteobacteria;D_3__Rhodospirillales;D_4__Acetobacteraceae;D_5__uncultured	0.7272727272727273
B143p.OTU_366	D_0__Bacteria;D_1__Proteobacteria;D_2__Deltaproteobacteria;D_3__Myxococcales;D_4__Nannocystaceae;D_5__Nannocystis	0.8
B143p.OTU_14	D_0__Bacteria;D_1__Firmicutes;D_2__Bacilli;D_3__Bacillales;D_4__Bacillaceae;D_5__Bacillus;Ambiguous_taxa	0.6
B143p.OTU_544	D_0__Bacteria;D_1__Gemmatimonadetes;D_2__Gemmatimonadetes;D_3__Gemmatimonadales;D_4__Gemmatimonadaceae	1.0
B143p.OTU_1165	D_0__Bacteria;D_1__Proteobacteria;D_2__Alphaproteobacteria;D_3__Caulobacterales;D_4__Hyphomonadaceae;D_5__Woodsholea	1.0
B143p.OTU_763	D_0__Bacteria;D_1__Cyanobacteria;D_2__Chloroplast	0.9
B143p.OTU_91	D_0__Bacteria;D_1__Proteobacteria;D_2__Gammaproteobacteria;D_3__Enterobacteriales;D_4__Enterobacteriaceae	1.0
B143p.OTU_536	D_0__Bacteria;D_1__Planctomycetes;D_2__Planctomycetacia;D_3__Planctomycetales;D_4__Planctomycetaceae;D_5__Pir4 lineage	1.0
B143p.OTU_1244	Unassigned	1.0
B143p.OTU_1178	D_0__Bacteria;D_1__Proteobacteria;D_2__Alphaproteobacteria;D_3__Rhizobiales;D_4__Methylobacteriaceae	0.7
B143p.OTU_1117	D_0__Bacteria;D_1__Acidobacteria;D_2__Solibacteres;D_3__Solibacterales;D_4__Solibacteraceae (Subgroup 3);D_5__Bryobacter	1.0
B143p.OTU_120	D_0__Bacteria;D_1__Proteobacteria;D_2__Betaproteobacteria;D_3__Nitrosomonadales;D_4__Nitrosomonadaceae;D_5__uncultured	0.8181818181818182
B143p.OTU_380	D_0__Bacteria;D_1__Bacteroidetes;D_2__Cytophagia;D_3__Cytophagales;D_4__Cytophagaceae;D_5__Hymenobacter	1.0
B143p.OTU_1144	D_0__Bacteria;D_1__Acidobacteria;D_2__Acidobacteria;D_3__Acidobacteriales;D_4__Acidobacteriaceae (Subgroup 1);D_5__uncultured	0.9090909090909091
B143p.OTU_698	D_0__Bacteria;D_1__Actinobacteria;D_2__Actinobacteria;D_3__Micrococcales;D_4__Intrasporangiaceae;D_5__Ornithinimicrobium;Ambiguous_taxa	0.7
B143p.OTU_148	D_0__Bacteria;D_1__Proteobacteria;D_2__Betaproteobacteria;D_3__Nitrosomonadales;D_4__Nitrosomonadaceae;D_5__Nitrosospira	0.7
B143p.OTU_399	D_0__Bacteria;D_1__Bacteroidetes;D_2__Sphingobacteriia;D_3__Sphingobacteriales;D_4__Chitinophagaceae	1.0
B143p.OTU_712	D_0__Bacteria;D_1__Cyanobacteria;D_2__Cyanobacteria;D_3__SubsectionIV;D_4__FamilyI;D_5__Nostoc	0.9
B143p.OTU_1163	D_0__Bacteria;D_1__Firmicutes;D_2__Clostridia;D_3__Clostridiales;D_4__Clostridiaceae 1	0.8181818181818182
B143p.OTU_623	D_0__Bacteria;D_1__Actinobacteria;D_2__Actinobacteria;D_3__Micrococcales;D_4__Cellulomonadaceae;D_5__Cellulomonas;Ambiguous_taxa	0.7
B143p.OTU_831	D_0__Bacteria;D_1__Proteobacteria;D_2__Alphaproteobacteria;D_3__Rhizobiales;D_4__Xanthobacteraceae;D_5__uncultured	0.6
B143p.OTU_310	D_0__Bacteria;D_1__Actinobacteria;D_2__Thermoleophilia;D_3__Gaiellales;D_4__Gaiellaceae;D_5__Gaiella;D_6__uncultured bacterium	0.6
B143p.OTU_445	D_0__Bacteria;D_1__Bacteroidetes;D_2__Sphingobacteriia;D_3__Sphingobacteriales;D_4__Chitinophagaceae;D_5__Dinghuibacter;Ambiguous_taxa	0.6
B143p.OTU_1123	D_0__Bacteria;D_1__Proteobacteria;D_2__Alphaproteobacteria;D_3__Sphingomonadales;D_4__Sphingomonadaceae;D_5__Sphingomonas	0.7
B143p.OTU_197	D_0__Bacteria;D_1__Firmicutes;D_2__Bacilli;D_3__Bacillales;D_4__Planococcaceae	1.0
B143p.OTU_242	D_0__Bacteria;D_1__Proteobacteria;D_2__Gammaproteobacteria;D_3__Xanthomonadales;D_4__Xanthomonadales Incertae Sedis;D_5__uncultured;D_6__uncultured bacterium	0.6
B143p.OTU_889	D_0__Bacteria;D_1__Proteobacteria;D_2__Alphaproteobacteria;D_3__Rhizobiales;D_4__Methylobacteriaceae;D_5__Microvirga	1.0
B143p.OTU_480	D_0__Bacteria;D_1__Bacteroidetes;D_2__Sphingobacteriia;D_3__Sphingobacteriales;D_4__Chitinophagaceae;D_5__Niastella	0.7
B143p.OTU_954	D_0__Bacteria;D_1__Acidobacteria;D_2__Solibacteres;D_3__Solibacterales;D_4__Solibacteraceae (Subgroup 3);D_5__Candidatus Solibacter;D_6__uncultured bacterium	0.7
B143p.OTU_493	D_0__Bacteria;D_1__Bacteroidetes;D_2__Sphingobacteriia;D_3__Sphingobacteriales;D_4__Lentimicrobiaceae	0.6
B143p.OTU_471	D_0__Bacteria;D_1__Bacteroidetes;D_2__Cytophagia;D_3__Cytophagales;D_4__Cytophagaceae;D_5__Hymenobacter;D_6__uncultured bacterium	0.6
B143p.OTU_1226	D_0__Bacteria;D_1__Tectomicrobia;D_2__Tectomicrobia Incertae Sedis;D_3__Unknown Order;D_4__Unknown Family;D_5__Candidatus Entotheonella	1.0
B143p.OTU_699	D_0__Bacteria;D_1__FBP;D_2__uncultured bacterium;D_3__uncultured bacterium;D_4__uncultured bacterium;D_5__uncultured bacterium;D_6__uncultured bacterium	1.0
B143p.OTU_1019	D_0__Bacteria;D_1__Acidobacteria;D_2__Solibacteres;D_3__Solibacterales;D_4__Solibacteraceae (Subgroup 3);D_5__Bryobacter	0.9090909090909091
B143p.OTU_464	D_0__Bacteria;D_1__Bacteroidetes;D_2__Flavobacteriia;D_3__Flavobacteriales;D_4__Flavobacteriaceae;D_5__Flavobacterium	1.0
B143p.OTU_301	D_0__Bacteria;D_1__Verrucomicrobia;D_2__OPB35 soil group	1.0
B143p.OTU_175	D_0__Bacteria;D_1__Proteobacteria;D_2__Betaproteobacteria;D_3__Burkholderiales;D_4__Comamonadaceae	0.9
B143p.OTU_1247	D_0__Bacteria;D_1__Proteobacteria;D_2__Alphaproteobacteria;D_3__Rickettsiales;D_4__Mitochondria	0.9090909090909091
B143p.OTU_241	D_0__Bacteria;D_1__Proteobacteria;D_2__Deltaproteobacteria;D_3__Myxococcales;D_4__P3OB-42	1.0
B143p.OTU_1036	D_0__Bacteria;D_1__Proteobacteria;D_2__Alphaproteobacteria;D_3__Rhodospirillales;D_4__Acetobacteraceae;D_5__Roseomonas	0.7
B143p.OTU_1188	D_0__Bacteria;D_1__Proteobacteria;D_2__Alphaproteobacteria;D_3__Rhodospirillales;D_4__AKYH478	0.7
B143p.OTU_1211	D_0__Bacteria;D_1__Chloroflexi;D_2__S085;D_3__uncultured bacterium;D_4__uncultured bacterium;D_5__uncultured bacterium;D_6__uncultured bacterium	0.8
B143p.OTU_781	D_0__Bacteria;D_1__Cyanobacteria;D_2__Chloroplast	1.0
B143p.OTU_1081	D_0__Bacteria;D_1__Acidobacteria;D_2__Acidobacteria;D_3__Acidobacteriales;D_4__Acidobacteriaceae (Subgroup 1);D_5__uncultured;D_6__uncultured bacterium	0.6
B143p.OTU_814	D_0__Bacteria;D_1__Acidobacteria;D_2__Blastocatellia;D_3__Blastocatellales;D_4__Blastocatellaceae (Subgroup 4);D_5__11-24;D_6__uncultured bacterium	0.8
B143p.OTU_138	D_0__Bacteria;D_1__Proteobacteria;D_2__Gammaproteobacteria;D_3__Xanthomonadales;D_4__Xanthomonadaceae;D_5__Lysobacter	0.6
B143p.OTU_252	D_0__Bacteria;D_1__Proteobacteria;D_2__Gammaproteobacteria;D_3__Xanthomonadales;D_4__Xanthomonadales Incertae Sedis;D_5__Acidibacter	0.9
B143p.OTU_872	D_0__Bacteria;D_1__Chloroflexi;D_2__Anaerolineae;D_3__Anaerolineales;D_4__Anaerolineaceae;D_5__Anaerolinea;D_6__uncultured bacterium	0.9
B143p.OTU_958	D_0__Bacteria;D_1__Planctomycetes;D_2__Phycisphaerae;D_3__Tepidisphaerales;D_4__Tepidisphaeraceae	1.0
B143p.OTU_1173	D_0__Bacteria;D_1__Firmicutes;D_2__Clostridia;D_3__Clostridiales;D_4__Ruminococcaceae;D_5__Ruminococcaceae UCG-013	0.8181818181818182
B143p.OTU_793	D_0__Bacteria;D_1__Saccharibacteria;D_2__uncultured bacterium;D_3__uncultured bacterium;D_4__uncultured bacterium;D_5__uncultured bacterium;D_6__uncultured bacterium	0.6
B143p.OTU_620	D_0__Bacteria;D_1__Actinobacteria;D_2__Actinobacteria;D_3__Corynebacteriales;D_4__Mycobacteriaceae;D_5__Mycobacterium	1.0
B143p.OTU_484	D_0__Bacteria;D_1__Bacteroidetes;D_2__Cytophagia;D_3__Cytophagales;D_4__Cytophagaceae;D_5__Hymenobacter;D_6__uncultured bacterium	0.6
B143p.OTU_177	D_0__Bacteria;D_1__Firmicutes;D_2__Bacilli;D_3__Bacillales;D_4__Planococcaceae	1.0
B143p.OTU_1195	D_0__Bacteria;D_1__Firmicutes;D_2__Clostridia;D_3__Clostridiales;D_4__Lachnospiraceae	0.9090909090909091
B143p.OTU_564	D_0__Bacteria;D_1__Actinobacteria;D_2__Actinobacteria;D_3__Propionibacteriales;D_4__Nocardioidaceae;D_5__Nocardioides	0.9
B143p.OTU_821	D_0__Bacteria;D_1__Actinobacteria;D_2__Actinobacteria;D_3__Streptosporangiales;D_4__Streptosporangiaceae;D_5__Nonomuraea	0.9
B143p.OTU_922	D_0__Bacteria;D_1__Proteobacteria;D_2__Alphaproteobacteria;D_3__Sphingomonadales;D_4__Erythrobacteraceae;D_5__Altererythrobacter	0.7
B143p.OTU_827	D_0__Bacteria;D_1__Saccharibacteria;D_2__uncultured bacterium;D_3__uncultured bacterium;D_4__uncultured bacterium;D_5__uncultured bacterium;D_6__uncultured bacterium	0.7
B143p.OTU_250	D_0__Bacteria;D_1__Proteobacteria;D_2__Betaproteobacteria;D_3__SC-I-84	1.0
B143p.OTU_327	D_0__Bacteria;D_1__Proteobacteria;D_2__Deltaproteobacteria;D_3__Myxococcales;D_4__BIrii41	1.0
B143p.OTU_1150	D_0__Bacteria;D_1__Acidobacteria;D_2__Blastocatellia;D_3__Blastocatellales;D_4__Blastocatellaceae (Subgroup 4);D_5__Blastocatella	0.7
B143p.OTU_127	D_0__Bacteria;D_1__Proteobacteria;D_2__Betaproteobacteria;D_3__Burkholderiales;D_4__Oxalobacteraceae;D_5__Massilia	0.7
B143p.OTU_1044	D_0__Bacteria;D_1__Chloroflexi;D_2__Ardenticatenia;D_3__uncultured;D_4__uncultured bacterium;D_5__uncultured bacterium;D_6__uncultured bacterium	0.9
B143p.OTU_660	D_0__Bacteria;D_1__Actinobacteria;D_2__Actinobacteria;D_3__Kineosporiales;D_4__Kineosporiaceae	1.0
B143p.OTU_918	D_0__Bacteria;D_1__Proteobacteria;D_2__Alphaproteobacteria;D_3__Sphingomonadales;D_4__Sphingomonadaceae;D_5__Sphingomonas	0.7
B143p.OTU_1001	D_0__Bacteria;D_1__Planctomycetes;D_2__Phycisphaerae;D_3__Tepidisphaerales;D_4__Tepidisphaeraceae;D_5__uncultured bacterium;D_6__uncultured bacterium	0.6
B143p.OTU_1118	D_0__Bacteria;D_1__Firmicutes;D_2__Clostridia;D_3__Clostridiales;D_4__Heliobacteriaceae;D_5__Hydrogenispora;D_6__uncultured bacterium	0.8
B143p.OTU_530	D_0__Bacteria;D_1__Planctomycetes;D_2__Planctomycetacia;D_3__Planctomycetales;D_4__Planctomycetaceae;D_5__Pirellula	1.0
B143p.OTU_589	D_0__Bacteria;D_1__Actinobacteria;D_2__Actinobacteria;D_3__Micrococcales;D_4__Microbacteriaceae;D_5__Leucobacter	0.8
B143p.OTU_180	D_0__Bacteria;D_1__Firmicutes;D_2__Bacilli;D_3__Lactobacillales;D_4__Leuconostocaceae;D_5__Weissella;D_6__Weissella confusa	0.6363636363636364
B143p.OTU_59	D_0__Bacteria;D_1__Acidobacteria;D_2__Subgroup 6	1.0
B143p.OTU_453	D_0__Bacteria;D_1__Bacteroidetes;D_2__Sphingobacteriia;D_3__Sphingobacteriales;D_4__Sphingobacteriaceae;D_5__Arcticibacter	0.8
B143p.OTU_1202	D_0__Bacteria;D_1__Proteobacteria;D_2__Alphaproteobacteria;D_3__Rhizobiales;D_4__Methylocystaceae	0.6
B143p.OTU_219	D_0__Bacteria;D_1__Proteobacteria;D_2__Deltaproteobacteria;D_3__Myxococcales;D_4__BIrii41;D_5__uncultured bacterium;D_6__uncultured bacterium	0.8
B143p.OTU_23	D_0__Bacteria;D_1__Acidobacteria;D_2__Subgroup 6	1.0
B143p.OTU_200	D_0__Bacteria;D_1__Proteobacteria;D_2__Betaproteobacteria;D_3__SC-I-84	1.0
B143p.OTU_1161	D_0__Bacteria;D_1__Planctomycetes;D_2__Phycisphaerae;D_3__Tepidisphaerales;D_4__Tepidisphaeraceae;D_5__uncultured bacterium;D_6__uncultured bacterium	0.7
B143p.OTU_523	D_0__Bacteria;D_1__Bacteroidetes;D_2__Cytophagia;D_3__Cytophagales;D_4__Cytophagaceae;D_5__Ohtaekwangia	0.6363636363636364
B143p.OTU_656	D_0__Bacteria;D_1__Actinobacteria;D_2__Actinobacteria;D_3__Corynebacteriales;D_4__Mycobacteriaceae;D_5__Mycobacterium;D_6__uncultured bacterium	0.6
B143p.OTU_798	D_0__Bacteria;D_1__Chloroflexi;D_2__Gitt-GS-136	1.0
B143p.OTU_1224	D_0__Bacteria;D_1__Planctomycetes;D_2__Phycisphaerae;D_3__Tepidisphaerales;D_4__Tepidisphaeraceae;D_5__uncultured bacterium;D_6__uncultured bacterium	0.9
B143p.OTU_601	D_0__Bacteria;D_1__Actinobacteria;D_2__MB-A2-108;D_3__uncultured bacterium;D_4__uncultured bacterium;D_5__uncultured bacterium;D_6__uncultured bacterium	1.0
B143p.OTU_321	D_0__Bacteria;D_1__Verrucomicrobia;D_2__Opitutae;D_3__Opitutales;D_4__Opitutaceae;D_5__Opitutus;D_6__uncultured bacterium	0.8
B143p.OTU_1008	D_0__Bacteria;D_1__Actinobacteria;D_2__TakashiAC-B11;D_3__uncultured bacterium;D_4__uncultured bacterium;D_5__uncultured bacterium;D_6__uncultured bacterium	0.8
B143p.OTU_896	D_0__Bacteria;D_1__Acidobacteria;D_2__Blastocatellia;D_3__Blastocatellales;D_4__Blastocatellaceae (Subgroup 4);D_5__uncultured	1.0
B143p.OTU_335	D_0__Bacteria;D_1__Acidobacteria;D_2__Blastocatellia;D_3__Blastocatellales;D_4__Blastocatellaceae (Subgroup 4);D_5__DS-100	1.0
B143p.OTU_897	D_0__Bacteria;D_1__Proteobacteria;D_2__Alphaproteobacteria;D_3__Rhizobiales;D_4__1174-901-12;D_5__uncultured bacterium;D_6__uncultured bacterium	0.7
B143p.OTU_734	D_0__Bacteria;D_1__Cyanobacteria;D_2__Chloroplast	1.0
B143p.OTU_543	D_0__Bacteria;D_1__Nitrospirae;D_2__Nitrospira;D_3__Nitrospirales;D_4__Nitrospiraceae;D_5__Nitrospira	0.9090909090909091
B143p.OTU_892	D_0__Bacteria;D_1__Proteobacteria;D_2__Alphaproteobacteria;D_3__Sphingomonadales;D_4__Sphingomonadaceae;D_5__Sphingomonas	1.0
B143p.OTU_657	D_0__Bacteria;D_1__Actinobacteria;D_2__Actinobacteria;D_3__Frankiales;D_4__Frankiaceae;D_5__Jatrophihabitans	0.6
B143p.OTU_861	D_0__Bacteria;D_1__Chloroflexi;D_2__TK10;D_3__uncultured bacterium;D_4__uncultured bacterium;D_5__uncultured bacterium;D_6__uncultured bacterium	0.8
B143p.OTU_29	D_0__Bacteria;D_1__Acidobacteria;D_2__Subgroup 6	1.0
B143p.OTU_881	D_0__Bacteria;D_1__Proteobacteria;D_2__Alphaproteobacteria;D_3__Rhizobiales;D_4__Rhizobiaceae;D_5__Rhizobium	0.8
B143p.OTU_105	D_0__Bacteria;D_1__Chlamydiae;D_2__Chlamydiae;D_3__Chlamydiales	1.0
B143p.OTU_1170	D_0__Bacteria;D_1__Proteobacteria;D_2__Alphaproteobacteria;D_3__Sphingomonadales;D_4__Sphingomonadaceae;D_5__Sphingomonas	1.0
B143p.OTU_460	D_0__Bacteria;D_1__Bacteroidetes;D_2__Sphingobacteriia;D_3__Sphingobacteriales;D_4__Chitinophagaceae;D_5__uncultured;D_6__uncultured bacterium	0.9
B143p.OTU_444	D_0__Bacteria;D_1__Gemmatimonadetes;D_2__Gemmatimonadetes;D_3__Gemmatimonadales;D_4__Gemmatimonadaceae;D_5__Gemmatimonas	1.0
B143p.OTU_963	D_0__Bacteria;D_1__Proteobacteria;D_2__Alphaproteobacteria;D_3__Sphingomonadales;D_4__Sphingomonadaceae	1.0
B143p.OTU_257	D_0__Bacteria;D_1__Proteobacteria;D_2__Gammaproteobacteria;D_3__Xanthomonadales;D_4__Xanthomonadales Incertae Sedis;D_5__Steroidobacter;D_6__uncultured bacterium	0.6
B143p.OTU_668	D_0__Bacteria;D_1__Actinobacteria;D_2__Actinobacteria;D_3__Propionibacteriales;D_4__Nocardioidaceae;D_5__Nocardioides;D_6__uncultured bacterium	0.8
B143p.OTU_816	D_0__Bacteria;D_1__Actinobacteria;D_2__Acidimicrobiia;D_3__Acidimicrobiales	0.9
B143p.OTU_439	D_0__Bacteria;D_1__Bacteroidetes;D_2__Sphingobacteriia;D_3__Sphingobacteriales;D_4__Sphingobacteriaceae;D_5__Pedobacter	0.6
B143p.OTU_687	D_0__Bacteria;D_1__Actinobacteria;D_2__Actinobacteria;D_3__Micrococcales;D_4__Intrasporangiaceae	1.0
B143p.OTU_907	D_0__Bacteria;D_1__Proteobacteria;D_2__Alphaproteobacteria;D_3__Rhizobiales;D_4__Rhodobiaceae;D_5__uncultured	1.0
B143p.OTU_344	D_0__Bacteria;D_1__Acidobacteria;D_2__Blastocatellia;D_3__Blastocatellales;D_4__Blastocatellaceae (Subgroup 4);D_5__RB41;D_6__uncultured bacterium	0.6
B143p.OTU_537	D_0__Bacteria;D_1__Gemmatimonadetes;D_2__Gemmatimonadetes;D_3__Gemmatimonadales;D_4__Gemmatimonadaceae;D_5__uncultured	1.0
B143p.OTU_906	D_0__Bacteria;D_1__Proteobacteria;D_2__Alphaproteobacteria;D_3__Rhizobiales;D_4__Aurantimonadaceae;D_5__Aureimonas	0.6
B143p.OTU_593	D_0__Bacteria;D_1__Actinobacteria;D_2__TakashiAC-B11;D_3__uncultured bacterium;D_4__uncultured bacterium;D_5__uncultured bacterium;D_6__uncultured bacterium	0.8
B143p.OTU_382	D_0__Bacteria;D_1__Bacteroidetes;D_2__Flavobacteriia;D_3__Flavobacteriales;D_4__Flavobacteriaceae	1.0
B143p.OTU_752	D_0__Bacteria;D_1__Acidobacteria;D_2__Blastocatellia;D_3__Blastocatellales;D_4__Blastocatellaceae (Subgroup 4);D_5__uncultured	0.9
B143p.OTU_183	D_0__Bacteria;D_1__Acidobacteria;D_2__Holophagae;D_3__Subgroup 7;Ambiguous_taxa;Ambiguous_taxa;Ambiguous_taxa	0.5454545454545454
B143p.OTU_340	D_0__Bacteria;D_1__Proteobacteria;D_2__Deltaproteobacteria;D_3__Myxococcales	1.0
B143p.OTU_1201	D_0__Bacteria;D_1__Proteobacteria;D_2__Alphaproteobacteria;D_3__Rhodospirillales	0.9
B143p.OTU_910	D_0__Bacteria;D_1__Proteobacteria;D_2__Alphaproteobacteria;D_3__Rhizobiales;D_4__Rhodobiaceae;D_5__uncultured	0.5454545454545454
B143p.OTU_413	D_0__Bacteria;D_1__Bacteroidetes;D_2__Sphingobacteriia;D_3__Sphingobacteriales;D_4__Sphingobacteriaceae;D_5__Sphingobacterium	1.0
B143p.OTU_908	D_0__Bacteria;D_1__Proteobacteria;D_2__Alphaproteobacteria;D_3__Sphingomonadales;D_4__Erythrobacteraceae;D_5__Altererythrobacter	0.8
B143p.OTU_870	D_0__Bacteria;D_1__Actinobacteria;D_2__Acidimicrobiia;D_3__Acidimicrobiales;D_4__Acidimicrobiaceae;D_5__uncultured;D_6__uncultured bacterium	0.9
B143p.OTU_74	D_0__Bacteria;D_1__Firmicutes;D_2__Bacilli;D_3__Bacillales;D_4__Bacillaceae	0.8181818181818182
B143p.OTU_597	D_0__Bacteria;D_1__Actinobacteria;D_2__Actinobacteria;D_3__Frankiales	0.8
B143p.OTU_350	D_0__Bacteria;D_1__Acidobacteria;D_2__Blastocatellia;D_3__Blastocatellales;D_4__Blastocatellaceae (Subgroup 4);D_5__RB41;D_6__uncultured bacterium	0.6
B143p.OTU_824	D_0__Bacteria;D_1__Saccharibacteria;D_2__uncultured bacterium;D_3__uncultured bacterium;D_4__uncultured bacterium;D_5__uncultured bacterium;D_6__uncultured bacterium	0.7
B143p.OTU_721	D_0__Bacteria;D_1__Proteobacteria;D_2__Deltaproteobacteria;D_3__Bdellovibrionales;D_4__Bdellovibrionaceae;D_5__Bdellovibrio;D_6__uncultured bacterium	0.9
B143p.OTU_784	D_0__Bacteria;D_1__Gemmatimonadetes;D_2__Gemmatimonadetes;D_3__Gemmatimonadales;D_4__Gemmatimonadaceae;D_5__uncultured	1.0
B143p.OTU_487	D_0__Bacteria;D_1__Bacteroidetes;D_2__Flavobacteriia;D_3__Flavobacteriales;D_4__Flavobacteriaceae;D_5__Flavobacterium	1.0
B143p.OTU_1064	D_0__Bacteria;D_1__Proteobacteria;D_2__Alphaproteobacteria;D_3__Sphingomonadales;D_4__Sphingomonadaceae;D_5__Sphingobium	0.6
B143p.OTU_75	D_0__Bacteria;D_1__Acidobacteria;D_2__Subgroup 6	1.0
B143p.OTU_184	D_0__Bacteria;D_1__Acidobacteria;D_2__Holophagae;D_3__Subgroup 7;D_4__uncultured bacterium;D_5__uncultured bacterium;D_6__uncultured bacterium	0.6
B143p.OTU_740	D_0__Bacteria;D_1__Cyanobacteria;D_2__Chloroplast	0.9
B143p.OTU_276	D_0__Bacteria;D_1__Proteobacteria;D_2__Betaproteobacteria;D_3__Rhodocyclales;D_4__Rhodocyclaceae	1.0
B143p.OTU_806	D_0__Bacteria;D_1__Acidobacteria;D_2__Blastocatellia;D_3__Blastocatellales;D_4__Blastocatellaceae (Subgroup 4);D_5__uncultured	0.8
B143p.OTU_72	D_0__Bacteria;D_1__Proteobacteria;D_2__Gammaproteobacteria;D_3__Enterobacteriales;D_4__Enterobacteriaceae	1.0
B143p.OTU_857	D_0__Bacteria;D_1__Chloroflexi;D_2__Anaerolineae;D_3__Anaerolineales;D_4__Anaerolineaceae;D_5__uncultured	1.0
B143p.OTU_66	D_0__Bacteria;D_1__Acidobacteria;D_2__Subgroup 6	1.0
B143p.OTU_30	D_0__Bacteria;D_1__Acidobacteria;D_2__Subgroup 6	1.0
B143p.OTU_1106	D_0__Bacteria;D_1__Acidobacteria;D_2__Solibacteres;D_3__Solibacterales;D_4__Solibacteraceae (Subgroup 3);D_5__Bryobacter;D_6__uncultured bacterium	0.7
B143p.OTU_1157	D_0__Bacteria;D_1__Proteobacteria;D_2__Alphaproteobacteria;D_3__Rhizobiales;D_4__Hyphomicrobiaceae	0.6
B143p.OTU_1010	D_0__Bacteria;D_1__Proteobacteria;D_2__Alphaproteobacteria;D_3__Rhizobiales;D_4__Xanthobacteraceae;D_5__Variibacter	0.6
B143p.OTU_846	D_0__Bacteria;D_1__Chloroflexi;D_2__Anaerolineae;D_3__Anaerolineales;D_4__Anaerolineaceae;D_5__uncultured;D_6__uncultured bacterium	0.9
B143p.OTU_27	D_0__Bacteria;D_1__Acidobacteria;D_2__Subgroup 6;D_3__uncultured bacterium;D_4__uncultured bacterium;D_5__uncultured bacterium;D_6__uncultured bacterium	0.6
B143p.OTU_102	D_0__Bacteria;D_1__Firmicutes;D_2__Erysipelotrichia;D_3__Erysipelotrichales;D_4__Erysipelotrichaceae;D_5__Turicibacter;D_6__uncultured bacterium	0.9
B143p.OTU_415	D_0__Bacteria;D_1__Bacteroidetes;D_2__Sphingobacteriia;D_3__Sphingobacteriales;D_4__Chitinophagaceae	1.0
B143p.OTU_163	D_0__Bacteria;D_1__Firmicutes;D_2__Bacilli;D_3__Bacillales;D_4__Planococcaceae;D_5__Kurthia;D_6__uncultured bacterium	0.6
B143p.OTU_830	D_0__Bacteria;D_1__Cyanobacteria;D_2__Chloroplast	1.0
B143p.OTU_785	D_0__Bacteria;D_1__Cyanobacteria;D_2__Chloroplast	0.9
B143p.OTU_169	D_0__Bacteria;D_1__Proteobacteria;D_2__Betaproteobacteria;D_3__TRA3-20	0.9090909090909091
B143p.OTU_606	D_0__Bacteria;D_1__Actinobacteria;D_2__Actinobacteria;D_3__Micrococcales;D_4__Microbacteriaceae	1.0
B143p.OTU_1006	D_0__Bacteria;D_1__Planctomycetes;D_2__Phycisphaerae;D_3__Tepidisphaerales;D_4__Tepidisphaeraceae;D_5__uncultured bacterium;D_6__uncultured bacterium	0.9
B143p.OTU_297	D_0__Bacteria;D_1__Verrucomicrobia;D_2__OPB35 soil group;D_3__uncultured bacterium;D_4__uncultured bacterium;D_5__uncultured bacterium;D_6__uncultured bacterium	0.9
B143p.OTU_616	D_0__Bacteria;D_1__Actinobacteria;D_2__Actinobacteria;D_3__Corynebacteriales;D_4__Nocardiaceae;D_5__Rhodococcus	0.6
B143p.OTU_1007	D_0__Bacteria;D_1__Chloroflexi;D_2__KD4-96;D_3__uncultured bacterium;D_4__uncultured bacterium;D_5__uncultured bacterium;D_6__uncultured bacterium	0.6
B143p.OTU_387	D_0__Bacteria;D_1__Bacteroidetes;D_2__Sphingobacteriia;D_3__Sphingobacteriales;D_4__Chitinophagaceae;D_5__Flavitalea	0.7
B143p.OTU_632	D_0__Bacteria;D_1__Actinobacteria;D_2__Actinobacteria;D_3__Micrococcales;D_4__Intrasporangiaceae	0.9
B143p.OTU_71	D_0__Bacteria;D_1__Acidobacteria;D_2__Subgroup 6	1.0
B143p.OTU_985	D_0__Bacteria;D_1__Proteobacteria;D_2__Alphaproteobacteria;D_3__Rhodobacterales;D_4__Rhodobacteraceae;D_5__Rubellimicrobium	0.9
B143p.OTU_397	D_0__Bacteria;D_1__Bacteroidetes;D_2__Flavobacteriia;D_3__Flavobacteriales;D_4__Cryomorphaceae;D_5__Fluviicola;D_6__uncultured bacterium	0.7
B143p.OTU_1084	D_0__Bacteria;D_1__Acidobacteria;D_2__Acidobacteria;D_3__Acidobacteriales;D_4__Acidobacteriaceae (Subgroup 1)	0.9090909090909091
B143p.OTU_1030	D_0__Bacteria;D_1__Proteobacteria;D_2__Alphaproteobacteria;D_3__Rhodobacterales;D_4__Rhodobacteraceae;D_5__Rubellimicrobium;D_6__uncultured bacterium	0.8181818181818182
B143p.OTU_1217	D_0__Bacteria;D_1__Firmicutes;D_2__Clostridia;D_3__Clostridiales;D_4__Peptostreptococcaceae	1.0
B143p.OTU_938	D_0__Bacteria;D_1__Proteobacteria;D_2__Alphaproteobacteria;D_3__Rhizobiales;D_4__Xanthobacteraceae;D_5__Pseudolabrys	0.8
B143p.OTU_1219	D_0__Bacteria;D_1__Firmicutes;D_2__Clostridia;D_3__Clostridiales;D_4__Family XI;D_5__Anaerococcus	1.0
B143p.OTU_1011	D_0__Bacteria;D_1__Acidobacteria;D_2__Acidobacteria;D_3__Acidobacteriales;D_4__Acidobacteriaceae (Subgroup 1);D_5__uncultured	0.5454545454545454
B143p.OTU_513	D_0__Bacteria;D_1__Bacteroidetes;D_2__Cytophagia;D_3__Cytophagales;D_4__Cytophagaceae;D_5__Adhaeribacter	1.0
B143p.OTU_212	D_0__Bacteria;D_1__Verrucomicrobia;D_2__Verrucomicrobiae;D_3__Verrucomicrobiales;D_4__Verrucomicrobiaceae;D_5__Luteolibacter	0.8
B143p.OTU_713	D_0__Bacteria;D_1__Cyanobacteria;D_2__Cyanobacteria;D_3__uncultured	0.8
B143p.OTU_115	D_0__Bacteria;D_1__Firmicutes;D_2__Bacilli;D_3__Lactobacillales;D_4__Lactobacillaceae;D_5__Lactobacillus;Ambiguous_taxa	0.6
B143p.OTU_691	D_0__Bacteria;D_1__Actinobacteria;D_2__Actinobacteria;D_3__Corynebacteriales;D_4__Dietziaceae;D_5__Dietzia	1.0
B143p.OTU_823	D_0__Bacteria;D_1__Actinobacteria;D_2__Acidimicrobiia;D_3__Acidimicrobiales;D_4__uncultured	1.0
B143p.OTU_20	D_0__Bacteria;D_1__Firmicutes;D_2__Bacilli;D_3__Bacillales;D_4__Alicyclobacillaceae;D_5__Tumebacillus;D_6__uncultured bacterium	0.6
B143p.OTU_853	D_0__Bacteria;D_1__Firmicutes;D_2__Clostridia;D_3__Clostridiales;D_4__Gracilibacteraceae	0.9090909090909091
B143p.OTU_404	D_0__Bacteria;D_1__Bacteroidetes;D_2__Cytophagia;D_3__Cytophagales;D_4__Cytophagaceae;D_5__Hymenobacter	1.0
B143p.OTU_1225	D_0__Bacteria;D_1__Cyanobacteria;D_2__Chloroplast	0.9
B143p.OTU_421	D_0__Bacteria;D_1__Bacteroidetes;D_2__Sphingobacteriia;D_3__Sphingobacteriales;D_4__Chitinophagaceae;D_5__uncultured;D_6__uncultured bacterium	0.9
B143p.OTU_1223	Unassigned	1.0
B143p.OTU_165	D_0__Bacteria;D_1__Proteobacteria;D_2__Betaproteobacteria;D_3__Nitrosomonadales;D_4__Nitrosomonadaceae;D_5__uncultured	0.7
B143p.OTU_521	D_0__Bacteria;D_1__Bacteroidetes;D_2__Cytophagia;D_3__Cytophagales;D_4__Cytophagaceae;D_5__Ohtaekwangia;D_6__uncultured bacterium	0.5454545454545454
B143p.OTU_838	D_0__Bacteria;D_1__Planctomycetes;D_2__Phycisphaerae;D_3__Tepidisphaerales;D_4__Tepidisphaeraceae;D_5__uncultured bacterium;D_6__uncultured bacterium	0.6
B143p.OTU_594	D_0__Bacteria;D_1__Actinobacteria;D_2__Actinobacteria;D_3__Corynebacteriales;D_4__Corynebacteriaceae;D_5__Corynebacterium 1;D_6__uncultured bacterium	0.9
B143p.OTU_895	D_0__Bacteria;D_1__Firmicutes;D_2__Clostridia;D_3__Clostridiales;D_4__Clostridiaceae 1;D_5__Clostridium sensu stricto 1;D_6__uncultured bacterium	0.7272727272727273
B143p.OTU_500	D_0__Bacteria;D_1__Bacteroidetes;D_2__Cytophagia;D_3__Cytophagales;D_4__Cytophagaceae;D_5__Chryseolinea	0.6363636363636364
B143p.OTU_308	D_0__Bacteria;D_1__Verrucomicrobia;D_2__OPB35 soil group;D_3__uncultured bacterium;D_4__uncultured bacterium;D_5__uncultured bacterium;D_6__uncultured bacterium	0.9
B143p.OTU_991	D_0__Bacteria;D_1__Proteobacteria;D_2__Alphaproteobacteria;D_3__Rhodobacterales;D_4__Rhodobacteraceae	1.0
B143p.OTU_1058	D_0__Bacteria;D_1__Proteobacteria;D_2__Alphaproteobacteria;D_3__Caulobacterales;D_4__Caulobacteraceae	0.9090909090909091
B143p.OTU_919	D_0__Bacteria;D_1__Proteobacteria;D_2__Alphaproteobacteria;D_3__Rhizobiales;D_4__Rhizobiaceae	0.7272727272727273
B143p.OTU_888	D_0__Bacteria;D_1__Proteobacteria;D_2__Alphaproteobacteria;D_3__Rhodospirillales;D_4__Rhodospirillaceae;D_5__Skermanella	1.0
B143p.OTU_38	D_0__Bacteria;D_1__Acidobacteria;D_2__Subgroup 6	1.0
B143p.OTU_244	D_0__Bacteria;D_1__Proteobacteria;D_2__Betaproteobacteria;D_3__TRA3-20;D_4__uncultured bacterium;D_5__uncultured bacterium;D_6__uncultured bacterium	0.6
B143p.OTU_64	D_0__Bacteria;D_1__Nitrospirae;D_2__Nitrospira;D_3__Nitrospirales;D_4__0319-6A21;D_5__uncultured bacterium;D_6__uncultured bacterium	0.7
B143p.OTU_277	D_0__Bacteria;D_1__Actinobacteria;D_2__Thermoleophilia;D_3__Solirubrobacterales	1.0
B143p.OTU_193	D_0__Bacteria;D_1__Proteobacteria;D_2__Gammaproteobacteria;D_3__Enterobacteriales;D_4__Enterobacteriaceae	1.0
B143p.OTU_1220	D_0__Bacteria;D_1__Firmicutes;D_2__Clostridia;D_3__Clostridiales;D_4__Family XI;D_5__Finegoldia;D_6__uncultured bacterium	0.9
B143p.OTU_567	D_0__Bacteria;D_1__Actinobacteria;D_2__Actinobacteria;D_3__Propionibacteriales;D_4__Nocardioidaceae;D_5__Nocardioides;D_6__uncultured bacterium	0.8
B143p.OTU_36	D_0__Bacteria;D_1__Acidobacteria;D_2__Subgroup 6	1.0
B143p.OTU_1119	D_0__Bacteria;D_1__Planctomycetes;D_2__Phycisphaerae;D_3__Tepidisphaerales;D_4__Tepidisphaeraceae;D_5__uncultured bacterium;D_6__uncultured bacterium	0.8
B143p.OTU_742	D_0__Bacteria;D_1__Cyanobacteria;D_2__Chloroplast;Ambiguous_taxa;Ambiguous_taxa;Ambiguous_taxa;Ambiguous_taxa	0.6
B143p.OTU_256	D_0__Bacteria;D_1__Proteobacteria;D_2__Deltaproteobacteria;D_3__Desulfovibrionales;D_4__Desulfovibrionaceae;D_5__Desulfovibrio;D_6__uncultured bacterium	0.8
B143p.OTU_1186	D_0__Bacteria;D_1__Acidobacteria;D_2__Acidobacteria;D_3__Acidobacteriales;D_4__Acidobacteriaceae (Subgroup 1);D_5__uncultured	0.9090909090909091
B143p.OTU_617	D_0__Bacteria;D_1__Actinobacteria;D_2__Actinobacteria;D_3__Frankiales;D_4__Geodermatophilaceae	0.9
B143p.OTU_866	D_0__Bacteria;D_1__Actinobacteria;D_2__Acidimicrobiia;D_3__Acidimicrobiales;D_4__Acidimicrobiaceae;D_5__uncultured;D_6__uncultured bacterium	0.9
B143p.OTU_1171	D_0__Bacteria;D_1__Proteobacteria;D_2__Alphaproteobacteria;D_3__Rhodospirillales;D_4__Acetobacteraceae;D_5__Craurococcus;D_6__uncultured bacterium	0.7
B143p.OTU_730	D_0__Bacteria;D_1__Cyanobacteria;D_2__Chloroplast	1.0
B143p.OTU_614	D_0__Bacteria;D_1__Actinobacteria;D_2__Actinobacteria;D_3__Kineosporiales;D_4__Kineosporiaceae	1.0
B143p.OTU_449	D_0__Bacteria;D_1__Bacteroidetes;D_2__Flavobacteriia;D_3__Flavobacteriales;D_4__Flavobacteriaceae;D_5__Flavobacterium;Ambiguous_taxa	0.7
B143p.OTU_84	D_0__Bacteria;D_1__Firmicutes;D_2__Bacilli;D_3__Lactobacillales;D_4__Enterococcaceae;D_5__Vagococcus	0.7272727272727273
B143p.OTU_990	D_0__Bacteria;D_1__Proteobacteria;D_2__Alphaproteobacteria;D_3__Caulobacterales;D_4__Hyphomonadaceae;D_5__Woodsholea	1.0
B143p.OTU_353	D_0__Bacteria;D_1__Acidobacteria;D_2__Blastocatellia;D_3__Blastocatellales;D_4__Blastocatellaceae (Subgroup 4);D_5__RB41;D_6__uncultured bacterium	0.6
B143p.OTU_1060	D_0__Bacteria;D_1__Proteobacteria;D_2__Alphaproteobacteria;D_3__Rhodospirillales;D_4__Rhodospirillales Incertae Sedis;D_5__Candidatus Alysiosphaera	0.6
B143p.OTU_1077	D_0__Bacteria;D_1__Proteobacteria;D_2__Alphaproteobacteria;D_3__Rhizobiales;D_4__Hyphomicrobiaceae;D_5__Pedomicrobium	0.8
B143p.OTU_792	D_0__Bacteria;D_1__Actinobacteria;D_2__Acidimicrobiia;D_3__Acidimicrobiales;D_4__OM1 clade;D_5__uncultured bacterium;D_6__uncultured bacterium	0.7
B143p.OTU_552	D_0__Bacteria;D_1__Nitrospirae;D_2__Nitrospira;D_3__Nitrospirales;D_4__Nitrospiraceae;D_5__Nitrospira;D_6__uncultured bacterium	0.5454545454545454
B143p.OTU_158	D_0__Bacteria;D_1__Proteobacteria;D_2__Gammaproteobacteria;D_3__Xanthomonadales;D_4__Xanthomonadaceae;D_5__Arenimonas;D_6__uncultured bacterium	0.6
B143p.OTU_800	D_0__Bacteria;D_1__Actinobacteria;D_2__Coriobacteriia;D_3__Coriobacteriales;D_4__Coriobacteriaceae;D_5__Enterorhabdus;D_6__uncultured bacterium	0.6
B143p.OTU_168	D_0__Bacteria;D_1__Firmicutes;D_2__Bacilli;D_3__Lactobacillales;D_4__Lactobacillaceae;D_5__Lactobacillus	0.8181818181818182
B143p.OTU_501	D_0__Bacteria;D_1__Bacteroidetes;D_2__Cytophagia;D_3__Cytophagales;D_4__Cytophagaceae;D_5__uncultured;D_6__uncultured bacterium	0.6363636363636364
B143p.OTU_299	D_0__Bacteria;D_1__Proteobacteria;D_2__Gammaproteobacteria;D_3__Xanthomonadales;D_4__uncultured;D_5__uncultured bacterium;D_6__uncultured bacterium	0.8
B143p.OTU_744	D_0__Bacteria;D_1__Cyanobacteria;D_2__Chloroplast	1.0
B143p.OTU_307	D_0__Bacteria;D_1__Firmicutes;D_2__Bacilli;D_3__Bacillales;D_4__Paenibacillaceae;D_5__Paenibacillus	1.0
B143p.OTU_1122	D_0__Bacteria;D_1__Planctomycetes;D_2__Phycisphaerae;D_3__Tepidisphaerales;D_4__Tepidisphaeraceae	1.0
B143p.OTU_12	D_0__Bacteria;D_1__Proteobacteria;D_2__Gammaproteobacteria;D_3__Xanthomonadales;D_4__Xanthomonadaceae;D_5__Ignatzschineria	0.7
B143p.OTU_671	D_0__Bacteria;D_1__Actinobacteria;D_2__MB-A2-108	1.0
B143p.OTU_390	D_0__Bacteria;D_1__Bacteroidetes;D_2__Sphingobacteriia;D_3__Sphingobacteriales;D_4__Sphingobacteriaceae	1.0
B143p.OTU_384	D_0__Bacteria;D_1__Bacteroidetes;D_2__Sphingobacteriia;D_3__Sphingobacteriales;D_4__Chitinophagaceae;D_5__Taibaiella;D_6__uncultured bacterium	0.9
B143p.OTU_903	D_0__Bacteria;D_1__Planctomycetes;D_2__Phycisphaerae;D_3__Tepidisphaerales;D_4__Tepidisphaeraceae;D_5__uncultured bacterium;D_6__uncultured bacterium	0.7
B143p.OTU_1193	D_0__Bacteria;D_1__WS2	1.0
B143p.OTU_1018	D_0__Bacteria;D_1__Acidobacteria;D_2__Solibacteres;D_3__Solibacterales;D_4__Solibacteraceae (Subgroup 3);D_5__Bryobacter;D_6__uncultured bacterium	0.6
B143p.OTU_834	D_0__Bacteria;D_1__Armatimonadetes;D_2__Fimbriimonadia;D_3__Fimbriimonadales;D_4__Fimbriimonadaceae	1.0
B143p.OTU_957	D_0__Bacteria;D_1__Firmicutes;D_2__Clostridia;D_3__Clostridiales;D_4__Clostridiaceae 1;D_5__Clostridium sensu stricto 13	1.0
B143p.OTU_576	D_0__Bacteria;D_1__Acidobacteria;D_2__Subgroup 18;D_3__uncultured bacterium;D_4__uncultured bacterium;D_5__uncultured bacterium;D_6__uncultured bacterium	0.6
B143p.OTU_389	D_0__Bacteria;D_1__Bacteroidetes;D_2__Sphingobacteriia;D_3__Sphingobacteriales;D_4__Chitinophagaceae;D_5__Ferruginibacter;D_6__uncultured bacterium	0.6
B143p.OTU_1127	D_0__Bacteria;D_1__Actinobacteria;D_2__Acidimicrobiia;D_3__Acidimicrobiales;D_4__uncultured	0.8
B143p.OTU_1089	D_0__Bacteria;D_1__Acidobacteria;D_2__Solibacteres;D_3__Solibacterales;D_4__Solibacteraceae (Subgroup 3);D_5__Bryobacter	0.7
B143p.OTU_797	D_0__Bacteria;D_1__Proteobacteria;D_2__Alphaproteobacteria;D_3__Rhizobiales;D_4__Methylobacteriaceae;D_5__uncultured	1.0
B143p.OTU_997	D_0__Bacteria;D_1__Planctomycetes;D_2__Phycisphaerae;D_3__Tepidisphaerales;D_4__Tepidisphaeraceae;D_5__uncultured bacterium;D_6__uncultured bacterium	1.0
B143p.OTU_970	D_0__Bacteria;D_1__Firmicutes;D_2__Clostridia;D_3__Clostridiales;D_4__Ruminococcaceae;D_5__Ruminococcus 1;D_6__uncultured bacterium	0.8181818181818182
B143p.OTU_880	D_0__Bacteria;D_1__Proteobacteria;D_2__Alphaproteobacteria;D_3__Rhodospirillales;D_4__Acetobacteraceae;D_5__Commensalibacter	0.5454545454545454
B143p.OTU_454	D_0__Bacteria;D_1__Bacteroidetes;D_2__Flavobacteriia;D_3__Flavobacteriales;D_4__Flavobacteriaceae;D_5__Cloacibacterium;D_6__uncultured bacterium	0.7
B143p.OTU_497	D_0__Bacteria;D_1__Bacteroidetes;D_2__Flavobacteriia;D_3__Flavobacteriales;D_4__Flavobacteriaceae;D_5__Flavobacterium	1.0
B143p.OTU_1227	D_0__Bacteria;D_1__Firmicutes;D_2__Clostridia;D_3__Clostridiales;D_4__Ruminococcaceae;D_5__uncultured;D_6__uncultured bacterium	0.6363636363636364
B143p.OTU_541	D_0__Bacteria;D_1__Gemmatimonadetes;D_2__Gemmatimonadetes;D_3__Gemmatimonadales;D_4__Gemmatimonadaceae;D_5__uncultured	0.9
B143p.OTU_534	D_0__Bacteria;D_1__Fibrobacteres;D_2__Fibrobacteria;D_3__Fibrobacterales;D_4__Fibrobacteraceae;D_5__possible genus 04;D_6__uncultured bacterium	0.9
B143p.OTU_1214	D_0__Bacteria;D_1__Actinobacteria;D_2__Coriobacteriia;D_3__Coriobacteriales;D_4__Coriobacteriaceae;D_5__Enterorhabdus;D_6__uncultured bacterium	0.6
B143p.OTU_677	D_0__Bacteria;D_1__Actinobacteria;D_2__MB-A2-108;D_3__uncultured bacterium;D_4__uncultured bacterium;D_5__uncultured bacterium;D_6__uncultured bacterium	0.6
B143p.OTU_943	D_0__Bacteria;D_1__Proteobacteria;D_2__Alphaproteobacteria;D_3__Rhizobiales;D_4__Rhizobiaceae;D_5__Rhizobium	0.8181818181818182
B143p.OTU_686	D_0__Bacteria;D_1__Actinobacteria;D_2__Actinobacteria;D_3__Propionibacteriales;D_4__Nocardioidaceae;D_5__Nocardioides	0.9
B143p.OTU_298	D_0__Bacteria;D_1__Actinobacteria;D_2__Thermoleophilia;D_3__Gaiellales;D_4__uncultured;D_5__uncultured bacterium;D_6__uncultured bacterium	1.0
B143p.OTU_951	D_0__Bacteria;D_1__Acidobacteria;D_2__Solibacteres;D_3__Solibacterales;D_4__Solibacteraceae (Subgroup 3);D_5__Bryobacter	0.9
B143p.OTU_325	D_0__Bacteria;D_1__Proteobacteria;D_2__Deltaproteobacteria;D_3__Myxococcales;D_4__Sandaracinaceae;D_5__uncultured;D_6__uncultured bacterium	0.6363636363636364
B143p.OTU_229	D_0__Bacteria;D_1__Firmicutes;D_2__Bacilli;D_3__Lactobacillales;D_4__Lactobacillaceae;D_5__Lactobacillus;D_6__uncultured bacterium	0.9
B143p.OTU_732	D_0__Bacteria;D_1__Firmicutes;D_2__Clostridia;D_3__Clostridiales;D_4__Christensenellaceae;D_5__Christensenellaceae R-7 group;D_6__uncultured bacterium	0.7272727272727273
B143p.OTU_118	D_0__Bacteria;D_1__Proteobacteria;D_2__Gammaproteobacteria;D_3__Enterobacteriales;D_4__Enterobacteriaceae;D_5__Escherichia-Shigella	0.9
B143p.OTU_876	D_0__Bacteria;D_1__Proteobacteria;D_2__Alphaproteobacteria;D_3__Rhizobiales;D_4__Methylobacteriaceae;D_5__Methylobacterium;Ambiguous_taxa	0.7
B143p.OTU_329	D_0__Bacteria;D_1__Proteobacteria;D_2__Deltaproteobacteria;D_3__Myxococcales;D_4__Sandaracinaceae;D_5__uncultured;D_6__uncultured bacterium	0.7
B143p.OTU_1125	D_0__Bacteria;D_1__Proteobacteria;D_2__Alphaproteobacteria;D_3__Rhodospirillales;D_4__Acetobacteraceae;D_5__Roseococcus	0.6
B143p.OTU_765	D_0__Bacteria;D_1__Chloroflexi;D_2__Ktedonobacteria;D_3__C0119	0.8181818181818182
B143p.OTU_1072	D_0__Bacteria;D_1__Proteobacteria;D_2__Alphaproteobacteria;D_3__Rhodospirillales;D_4__DA111	0.9
B143p.OTU_1135	D_0__Bacteria;D_1__Acidobacteria;D_2__Blastocatellia;D_3__Blastocatellales;D_4__Blastocatellaceae (Subgroup 4)	1.0
B143p.OTU_1248	Unassigned	1.0
B143p.OTU_553	D_0__Bacteria;D_1__Cyanobacteria;D_2__Chloroplast	1.0
B143p.OTU_1139	D_0__Bacteria;D_1__Acidobacteria;D_2__Solibacteres;D_3__Solibacterales;D_4__Solibacteraceae (Subgroup 3);D_5__Bryobacter;D_6__uncultured bacterium	0.6363636363636364
B143p.OTU_1205	D_0__Bacteria;D_1__Chloroflexi;D_2__Chloroflexia;D_3__Chloroflexales;D_4__Roseiflexaceae;D_5__Roseiflexus;D_6__uncultured bacterium	0.8
B143p.OTU_577	D_0__Bacteria;D_1__Acidobacteria;D_2__Subgroup 5	1.0
B143p.OTU_682	D_0__Bacteria;D_1__Actinobacteria;D_2__Actinobacteria;D_3__Pseudonocardiales;D_4__Pseudonocardiaceae	1.0
B143p.OTU_46	D_0__Bacteria;D_1__Firmicutes;D_2__Bacilli;D_3__Bacillales;D_4__Thermoactinomycetaceae	1.0
B143p.OTU_482	D_0__Bacteria;D_1__Bacteroidetes;D_2__Sphingobacteriia;D_3__Sphingobacteriales;D_4__Chitinophagaceae;D_5__Chitinophaga	0.9090909090909091
B143p.OTU_477	D_0__Bacteria;D_1__Bacteroidetes;D_2__Sphingobacteriia;D_3__Sphingobacteriales;D_4__Sphingobacteriaceae	1.0
B143p.OTU_1152	D_0__Bacteria;D_1__Proteobacteria;D_2__Alphaproteobacteria;D_3__Rhodospirillales;D_4__DA111;D_5__uncultured bacterium;D_6__uncultured bacterium	0.7
B143p.OTU_751	D_0__Bacteria;D_1__FBP;D_2__uncultured bacterium;D_3__uncultured bacterium;D_4__uncultured bacterium;D_5__uncultured bacterium;D_6__uncultured bacterium	0.8
B143p.OTU_1181	D_0__Bacteria;D_1__Proteobacteria;D_2__Alphaproteobacteria;D_3__Rhizobiales;D_4__Phyllobacteriaceae;D_5__Mesorhizobium	0.6363636363636364
B143p.OTU_1128	D_0__Bacteria;D_1__Proteobacteria;D_2__Alphaproteobacteria;D_3__Rhizobiales;D_4__JG34-KF-361	0.8181818181818182
B143p.OTU_608	D_0__Bacteria;D_1__Actinobacteria;D_2__Actinobacteria;D_3__Corynebacteriales;D_4__Corynebacteriaceae;D_5__Corynebacterium	0.9
B143p.OTU_828	D_0__Bacteria;D_1__Actinobacteria;D_2__Acidimicrobiia;D_3__Acidimicrobiales;D_4__OM1 clade;D_5__uncultured bacterium;D_6__uncultured bacterium	0.7
B143p.OTU_971	D_0__Bacteria;D_1__Proteobacteria;D_2__Alphaproteobacteria;D_3__Rhizobiales;D_4__Hyphomicrobiaceae;D_5__Rhodoplanes	0.9
B143p.OTU_217	D_0__Bacteria;D_1__Proteobacteria;D_2__Betaproteobacteria;D_3__Nitrosomonadales;D_4__Nitrosomonadaceae;D_5__uncultured	0.8
B143p.OTU_226	D_0__Bacteria;D_1__Proteobacteria;D_2__Gammaproteobacteria;D_3__Xanthomonadales;D_4__Xanthomonadaceae;D_5__Lysobacter	0.9
B143p.OTU_1028	D_0__Bacteria;D_1__Planctomycetes;D_2__Phycisphaerae;D_3__Tepidisphaerales;D_4__Tepidisphaeraceae;D_5__uncultured bacterium;D_6__uncultured bacterium	0.6
B143p.OTU_1126	D_0__Bacteria;D_1__Acidobacteria;D_2__Blastocatellia;D_3__Blastocatellales;D_4__Blastocatellaceae (Subgroup 4);D_5__Stenotrophobacter	0.6
B143p.OTU_508	D_0__Bacteria;D_1__Bacteroidetes;D_2__Sphingobacteriia;D_3__Sphingobacteriales;D_4__Chitinophagaceae	1.0
B143p.OTU_555	D_0__Bacteria;D_1__Cyanobacteria;D_2__Cyanobacteria;D_3__SubsectionIII;D_4__FamilyI;D_5__Microcoleus	0.7
B143p.OTU_931	D_0__Bacteria;D_1__Proteobacteria;D_2__Alphaproteobacteria;D_3__Rhizobiales;D_4__Hyphomicrobiaceae;D_5__Pedomicrobium	1.0
B143p.OTU_527	D_0__Bacteria;D_1__Bacteroidetes;D_2__Cytophagia;D_3__Cytophagales;D_4__Cytophagaceae;D_5__uncultured;D_6__uncultured bacterium	0.5454545454545454
B143p.OTU_173	D_0__Bacteria;D_1__Proteobacteria;D_2__Gammaproteobacteria;D_3__Xanthomonadales;D_4__Xanthomonadaceae;D_5__Lysobacter	0.7
B143p.OTU_1204	D_0__Bacteria;D_1__Proteobacteria;D_2__Alphaproteobacteria;D_3__Rhizobiales;D_4__Rhizobiales Incertae Sedis;D_5__Agaricicola	0.7
B143p.OTU_679	D_0__Bacteria;D_1__Actinobacteria;D_2__Actinobacteria;D_3__Propionibacteriales;D_4__Nocardioidaceae;D_5__Nocardioides	0.6
B143p.OTU_810	D_0__Bacteria;D_1__Actinobacteria;D_2__Acidimicrobiia;D_3__Acidimicrobiales;D_4__uncultured	0.9
B143p.OTU_697	D_0__Bacteria;D_1__FBP;D_2__uncultured bacterium;D_3__uncultured bacterium;D_4__uncultured bacterium;D_5__uncultured bacterium;D_6__uncultured bacterium	1.0
B143p.OTU_758	D_0__Bacteria;D_1__Cyanobacteria;D_2__Cyanobacteria;D_3__SubsectionIII;D_4__FamilyI	1.0
B143p.OTU_121	D_0__Bacteria;D_1__Proteobacteria;D_2__Gammaproteobacteria;D_3__Orbales;D_4__Orbaceae	1.0
B143p.OTU_260	D_0__Bacteria;D_1__Proteobacteria;D_2__Betaproteobacteria;D_3__Burkholderiales;D_4__Alcaligenaceae;D_5__uncultured	1.0
B143p.OTU_669	D_0__Bacteria;D_1__Actinobacteria;D_2__Actinobacteria;D_3__Micromonosporales;D_4__Micromonosporaceae	1.0
B143p.OTU_1184	D_0__Bacteria;D_1__Acidobacteria;D_2__Solibacteres;D_3__Solibacterales;D_4__Solibacteraceae (Subgroup 3);D_5__PAUC26f;D_6__uncultured bacterium	0.8
B143p.OTU_782	D_0__Bacteria;D_1__Chloroflexi;D_2__Thermomicrobia;D_3__JG30-KF-CM45;D_4__uncultured bacterium;D_5__uncultured bacterium;D_6__uncultured bacterium	0.8
B143p.OTU_409	D_0__Bacteria;D_1__Bacteroidetes;D_2__Bacteroidia;D_3__Bacteroidales;D_4__Porphyromonadaceae;D_5__Dysgonomonas	1.0
B143p.OTU_1047	D_0__Bacteria;D_1__Proteobacteria;D_2__Alphaproteobacteria;D_3__Rhizobiales;D_4__MNG7;D_5__uncultured bacterium;D_6__uncultured bacterium	0.6
B143p.OTU_1194	D_0__Bacteria;D_1__Planctomycetes;D_2__Phycisphaerae;D_3__Tepidisphaerales;D_4__Tepidisphaeraceae;D_5__uncultured bacterium;D_6__uncultured bacterium	0.7
B143p.OTU_199	D_0__Bacteria;D_1__Acidobacteria;D_2__Subgroup 6	1.0
B143p.OTU_1009	D_0__Bacteria;D_1__Proteobacteria;D_2__Alphaproteobacteria;D_3__Rhizobiales;D_4__Hyphomicrobiaceae;D_5__Pedomicrobium	0.8
B143p.OTU_1101	D_0__Bacteria;D_1__Planctomycetes;D_2__Phycisphaerae;D_3__Tepidisphaerales;D_4__Tepidisphaeraceae;D_5__uncultured bacterium;D_6__uncultured bacterium	0.6
B143p.OTU_675	D_0__Bacteria;D_1__Actinobacteria;D_2__Actinobacteria;D_3__Kineosporiales;D_4__Kineosporiaceae	1.0
B143p.OTU_1017	D_0__Bacteria;D_1__Actinobacteria;D_2__Coriobacteriia;D_3__Coriobacteriales;D_4__Coriobacteriaceae;D_5__Collinsella;D_6__uncultured bacterium	0.9
B143p.OTU_986	D_0__Bacteria;D_1__Firmicutes;D_2__Clostridia;D_3__Clostridiales;D_4__Ruminococcaceae;D_5__Faecalibacterium;D_6__uncultured bacterium	0.9090909090909091
B143p.OTU_900	D_0__Bacteria;D_1__Actinobacteria;D_2__Actinobacteria	1.0
B143p.OTU_664	D_0__Bacteria;D_1__Actinobacteria;D_2__Actinobacteria;D_3__Bifidobacteriales;D_4__Bifidobacteriaceae;D_5__Bifidobacterium;Ambiguous_taxa	0.7
B143p.OTU_479	D_0__Bacteria;D_1__Bacteroidetes;D_2__Sphingobacteriia;D_3__Sphingobacteriales;D_4__Sphingobacteriaceae;D_5__Pedobacter	1.0
B143p.OTU_776	D_0__Bacteria;D_1__Actinobacteria;D_2__Acidimicrobiia;D_3__Acidimicrobiales;D_4__uncultured;D_5__uncultured bacterium;D_6__uncultured bacterium	0.7
B143p.OTU_1075	D_0__Bacteria;D_1__Planctomycetes;D_2__Phycisphaerae;D_3__Tepidisphaerales;D_4__Tepidisphaeraceae;D_5__uncultured bacterium;D_6__uncultured bacterium	0.9
B143p.OTU_524	D_0__Bacteria;D_1__Bacteroidetes;D_2__Cytophagia;D_3__Cytophagales;D_4__Cytophagaceae;D_5__Rhodocytophaga	0.9090909090909091
B143p.OTU_750	D_0__Bacteria;D_1__Cyanobacteria;D_2__Chloroplast	1.0
B143p.OTU_641	D_0__Bacteria;D_1__Actinobacteria;D_2__Actinobacteria;D_3__Frankiales;D_4__uncultured	1.0
B143p.OTU_959	D_0__Bacteria;D_1__Proteobacteria;D_2__Alphaproteobacteria;D_3__Rhodobacterales;D_4__Rhodobacteraceae;D_5__Rubellimicrobium;D_6__uncultured bacterium	0.8181818181818182
B143p.OTU_259	D_0__Bacteria;D_1__Proteobacteria;D_2__Betaproteobacteria;D_3__Nitrosomonadales;D_4__Nitrosomonadaceae;D_5__uncultured	1.0
B143p.OTU_483	D_0__Bacteria;D_1__Bacteroidetes;D_2__Sphingobacteriia;D_3__Sphingobacteriales;D_4__Chitinophagaceae;D_5__Chitinophaga	0.8181818181818182
B143p.OTU_374	D_0__Bacteria;D_1__Bacteroidetes;D_2__Sphingobacteriia;D_3__Sphingobacteriales;D_4__Chitinophagaceae;D_5__Ferruginibacter	0.7
B143p.OTU_466	D_0__Bacteria;D_1__Bacteroidetes;D_2__Flavobacteriia;D_3__Flavobacteriales;D_4__Flavobacteriaceae;D_5__Flavobacterium;Ambiguous_taxa	0.7
B143p.OTU_948	D_0__Bacteria;D_1__Proteobacteria;D_2__Alphaproteobacteria;D_3__Rhodobacterales;D_4__Rhodobacteraceae	1.0
B143p.OTU_773	D_0__Bacteria;D_1__Saccharibacteria	1.0
B143p.OTU_271	D_0__Bacteria;D_1__Firmicutes;D_2__Bacilli;D_3__Bacillales;D_4__Bacillaceae;D_5__Oceanobacillus	0.7
B143p.OTU_1130	D_0__Bacteria;D_1__Planctomycetes;D_2__Phycisphaerae;D_3__Tepidisphaerales;D_4__Tepidisphaeraceae	1.0
B143p.OTU_472	D_0__Bacteria;D_1__Bacteroidetes;D_2__Flavobacteriia;D_3__Flavobacteriales;D_4__Flavobacteriaceae;D_5__Flavobacterium	1.0
B143p.OTU_833	D_0__Bacteria;D_1__Chloroflexi;D_2__Gitt-GS-136	1.0
B143p.OTU_95	D_0__Bacteria;D_1__Proteobacteria;D_2__Gammaproteobacteria;D_3__Xanthomonadales;D_4__Xanthomonadaceae	1.0
B143p.OTU_879	D_0__Bacteria;D_1__Proteobacteria;D_2__Alphaproteobacteria;D_3__Rhodospirillales;D_4__Acetobacteraceae	1.0
B143p.OTU_1002	D_0__Bacteria;D_1__Proteobacteria;D_2__Alphaproteobacteria;D_3__Rhodospirillales;D_4__Acetobacteraceae;D_5__uncultured;D_6__uncultured bacterium	0.7
B143p.OTU_1071	D_0__Bacteria;D_1__Acidobacteria;D_2__Solibacteres;D_3__Solibacterales;D_4__Solibacteraceae (Subgroup 3);D_5__Bryobacter	0.9
B143p.OTU_312	D_0__Bacteria;D_1__Actinobacteria;D_2__Rubrobacteria;D_3__Rubrobacterales;D_4__Rubrobacteriaceae;D_5__Rubrobacter	1.0
B143p.OTU_231	D_0__Bacteria;D_1__Verrucomicrobia;D_2__Verrucomicrobiae;D_3__Verrucomicrobiales;D_4__Verrucomicrobiaceae	1.0
B143p.OTU_269	D_0__Bacteria;D_1__Proteobacteria;D_2__Gammaproteobacteria;D_3__Xanthomonadales;D_4__Xanthomonadaceae;D_5__Stenotrophomonas	1.0
B143p.OTU_1054	D_0__Bacteria;D_1__Firmicutes;D_2__Clostridia;D_3__Clostridiales;D_4__Clostridiaceae 1;D_5__Clostridium sensu stricto 1	0.8181818181818182
B143p.OTU_440	D_0__Bacteria;D_1__Bacteroidetes;D_2__Sphingobacteriia;D_3__Sphingobacteriales;D_4__Chitinophagaceae;D_5__uncultured;D_6__uncultured bacterium	0.7
B143p.OTU_417	D_0__Bacteria;D_1__Bacteroidetes;D_2__Sphingobacteriia;D_3__Sphingobacteriales;D_4__Chitinophagaceae	1.0
B143p.OTU_856	D_0__Bacteria;D_1__Actinobacteria;D_2__Acidimicrobiia;D_3__Acidimicrobiales;D_4__uncultured	1.0
B143p.OTU_1097	D_0__Bacteria;D_1__Proteobacteria;D_2__Alphaproteobacteria;D_3__Rhodospirillales;D_4__Acetobacteraceae;D_5__Craurococcus	0.7
B143p.OTU_113	D_0__Bacteria;D_1__Actinobacteria;D_2__Thermoleophilia;D_3__Solirubrobacterales;D_4__Elev-16S-1332;D_5__uncultured bacterium;D_6__uncultured bacterium	0.6
B143p.OTU_418	D_0__Bacteria;D_1__Bacteroidetes;D_2__Sphingobacteriia;D_3__Sphingobacteriales;D_4__Sphingobacteriaceae;D_5__Sphingobacterium	1.0
B143p.OTU_358	D_0__Bacteria;D_1__Acidobacteria;D_2__Blastocatellia;D_3__Blastocatellales;D_4__Blastocatellaceae (Subgroup 4);D_5__11-24;D_6__uncultured bacterium	0.6
B143p.OTU_258	D_0__Bacteria;D_1__Firmicutes;D_2__Bacilli;D_3__Bacillales;D_4__Bacillaceae;D_5__Bacillus	0.7
B143p.OTU_1156	D_0__Bacteria;D_1__Chloroflexi;D_2__TK10;D_3__uncultured bacterium;D_4__uncultured bacterium;D_5__uncultured bacterium;D_6__uncultured bacterium	0.6
B143p.OTU_748	D_0__Bacteria;D_1__Cyanobacteria;D_2__Cyanobacteria;D_3__SubsectionIII;D_4__FamilyI	1.0
B143p.OTU_369	D_0__Bacteria;D_1__Bacteroidetes;D_2__Bacteroidia;D_3__Bacteroidales;D_4__Porphyromonadaceae;D_5__Dysgonomonas	0.9090909090909091
B143p.OTU_1038	D_0__Bacteria;D_1__Acidobacteria;D_2__Solibacteres;D_3__Solibacterales;D_4__Solibacteraceae (Subgroup 3);D_5__Bryobacter;D_6__uncultured bacterium	0.5454545454545454
B143p.OTU_855	D_0__Bacteria;D_1__Cyanobacteria;D_2__Chloroplast	1.0
B143p.OTU_1021	D_0__Bacteria;D_1__Proteobacteria;D_2__Alphaproteobacteria;D_3__Sphingomonadales;D_4__Sphingomonadaceae;D_5__Sphingomonas	1.0
B143p.OTU_108	D_0__Bacteria;D_1__Proteobacteria;D_2__Gammaproteobacteria;D_3__Xanthomonadales;D_4__Xanthomonadales Incertae Sedis;D_5__uncultured	0.7
B143p.OTU_832	D_0__Bacteria;D_1__Proteobacteria;D_2__Alphaproteobacteria;D_3__Rhizobiales	0.7
B143p.OTU_506	D_0__Bacteria;D_1__Bacteroidetes;D_2__Cytophagia;D_3__Cytophagales;D_4__Cyclobacteriaceae;D_5__uncultured	0.9
B143p.OTU_680	D_0__Bacteria;D_1__Actinobacteria;D_2__Actinobacteria;D_3__Micrococcales;D_4__Microbacteriaceae;D_5__Leucobacter	0.9
B143p.OTU_684	D_0__Bacteria;D_1__Actinobacteria;D_2__Actinobacteria;D_3__Corynebacteriales;D_4__Mycobacteriaceae;D_5__Mycobacterium	1.0
B143p.OTU_992	D_0__Bacteria;D_1__Acidobacteria;D_2__Acidobacteria;D_3__Acidobacteriales;D_4__Acidobacteriaceae (Subgroup 1);D_5__Terriglobus	0.6363636363636364
B143p.OTU_891	D_0__Bacteria;D_1__Proteobacteria;D_2__Alphaproteobacteria;D_3__Rhodospirillales;D_4__Acetobacteraceae;D_5__Roseomonas	0.7
B143p.OTU_1025	D_0__Bacteria;D_1__Chloroflexi;D_2__Chloroflexia;D_3__Chloroflexales;D_4__Roseiflexaceae;D_5__Roseiflexus;D_6__uncultured bacterium	0.9
B143p.OTU_946	D_0__Bacteria;D_1__Proteobacteria;D_2__Alphaproteobacteria;D_3__Rhodospirillales;D_4__Acetobacteraceae;D_5__Roseomonas;Ambiguous_taxa	0.6
B143p.OTU_314	D_0__Bacteria;D_1__Proteobacteria;D_2__Deltaproteobacteria;D_3__Myxococcales;D_4__BIrii41;D_5__uncultured bacterium;D_6__uncultured bacterium	0.5454545454545454
B143p.OTU_264	D_0__Bacteria;D_1__Proteobacteria;D_2__Gammaproteobacteria;D_3__Xanthomonadales;D_4__Xanthomonadaceae;D_5__Luteibacter	0.6
B143p.OTU_1048	D_0__Bacteria;D_1__Planctomycetes;D_2__Phycisphaerae;D_3__Tepidisphaerales;D_4__Tepidisphaeraceae;D_5__uncultured bacterium;D_6__uncultured bacterium	0.7
B143p.OTU_917	D_0__Bacteria;D_1__Proteobacteria;D_2__Alphaproteobacteria;D_3__Rhodospirillales;D_4__Rhodospirillaceae;D_5__uncultured;D_6__uncultured bacterium	0.6
B143p.OTU_868	D_0__Bacteria;D_1__Acidobacteria;D_2__Blastocatellia;D_3__Blastocatellales;D_4__Blastocatellaceae (Subgroup 4);D_5__11-24;D_6__uncultured bacterium	1.0
B143p.OTU_646	D_0__Bacteria;D_1__Actinobacteria;D_2__MB-A2-108	0.9
B143p.OTU_446	D_0__Bacteria;D_1__Bacteroidetes;D_2__Sphingobacteriia;D_3__Sphingobacteriales;D_4__Chitinophagaceae	0.9090909090909091
B143p.OTU_157	D_0__Bacteria;D_1__Firmicutes;D_2__Bacilli;D_3__Lactobacillales;D_4__Streptococcaceae;D_5__Lactococcus	0.9090909090909091
B143p.OTU_1062	D_0__Bacteria;D_1__Proteobacteria;D_2__Alphaproteobacteria;D_3__Rhizobiales;D_4__Phyllobacteriaceae;D_5__Phyllobacterium;Ambiguous_taxa	0.5454545454545454
B143p.OTU_488	D_0__Bacteria;D_1__Bacteroidetes;D_2__Flavobacteriia;D_3__Flavobacteriales;D_4__Flavobacteriaceae;D_5__Flavobacterium;D_6__uncultured bacterium	0.6
B143p.OTU_1233	Unassigned	1.0
B143p.OTU_692	D_0__Bacteria;D_1__Actinobacteria;D_2__Actinobacteria;D_3__Micrococcales;D_4__Dermabacteraceae;D_5__Brachybacterium	1.0
B143p.OTU_851	D_0__Bacteria;D_1__Actinobacteria;D_2__Acidimicrobiia;D_3__Acidimicrobiales;D_4__Acidimicrobiales Incertae Sedis;D_5__Candidatus Microthrix	1.0
B143p.OTU_998	D_0__Bacteria;D_1__Proteobacteria;D_2__Alphaproteobacteria;D_3__Rhodospirillales;D_4__I-10;D_5__uncultured bacterium;D_6__uncultured bacterium	0.8
B143p.OTU_1080	D_0__Bacteria;D_1__Proteobacteria;D_2__Alphaproteobacteria;D_3__Sphingomonadales;D_4__Sphingomonadaceae	0.8
B143p.OTU_867	D_0__Bacteria;D_1__Cyanobacteria;D_2__Chloroplast	1.0
B143p.OTU_547	D_0__Bacteria;D_1__Chlorobi;D_2__Chlorobia;D_3__Chlorobiales;D_4__OPB56;D_5__uncultured bacterium	0.7
B143p.OTU_858	D_0__Bacteria;D_1__Actinobacteria;D_2__Acidimicrobiia;D_3__Acidimicrobiales;D_4__uncultured	0.8
B143p.OTU_210	D_0__Bacteria;D_1__Actinobacteria;D_2__Thermoleophilia;D_3__Solirubrobacterales;D_4__288-2;D_5__uncultured bacterium;D_6__uncultured bacterium	0.9
B143p.OTU_825	D_0__Bacteria;D_1__Chloroflexi;D_2__Caldilineae;D_3__Caldilineales;D_4__Caldilineaceae;D_5__uncultured;D_6__uncultured bacterium	0.7
B143p.OTU_88	D_0__Bacteria;D_1__Proteobacteria;D_2__Betaproteobacteria;D_3__Burkholderiales;D_4__Oxalobacteraceae;D_5__Massilia	0.9
B143p.OTU_1027	D_0__Bacteria;D_1__Chloroflexi;D_2__KD4-96;D_3__uncultured bacterium;D_4__uncultured bacterium;D_5__uncultured bacterium;D_6__uncultured bacterium	0.6
B143p.OTU_902	D_0__Bacteria;D_1__Proteobacteria;D_2__Alphaproteobacteria;D_3__Rhizobiales;D_4__Brucellaceae	0.8
B143p.OTU_76	D_0__Bacteria;D_1__Proteobacteria;D_2__Gammaproteobacteria;D_3__Legionellales;D_4__Coxiellaceae;D_5__Rickettsiella	0.6
B143p.OTU_909	D_0__Bacteria;D_1__Proteobacteria;D_2__Alphaproteobacteria;D_3__Rhodobacterales;D_4__Rhodobacteraceae;D_5__Paracoccus	0.7
B143p.OTU_945	D_0__Bacteria;D_1__Chloroflexi;D_2__KD4-96	1.0
B143p.OTU_434	D_0__Bacteria;D_1__Bacteroidetes;D_2__Flavobacteriia;D_3__Flavobacteriales;D_4__Flavobacteriaceae;D_5__Chryseobacterium;Ambiguous_taxa	0.6
B143p.OTU_743	D_0__Bacteria;D_1__Firmicutes;D_2__Clostridia;D_3__Clostridiales;D_4__Ruminococcaceae;D_5__Ruminococcaceae UCG-013;D_6__uncultured bacterium	0.8
B143p.OTU_224	D_0__Bacteria;D_1__Proteobacteria;D_2__Betaproteobacteria;D_3__TRA3-20	1.0
B143p.OTU_1045	D_0__Bacteria;D_1__Proteobacteria;D_2__Alphaproteobacteria;D_3__Rhizobiales;D_4__Aurantimonadaceae	0.9
B143p.OTU_451	D_0__Bacteria;D_1__Bacteroidetes;D_2__Cytophagia;D_3__Cytophagales;D_4__Cytophagaceae;D_5__Spirosoma	1.0
B143p.OTU_996	D_0__Bacteria;D_1__Planctomycetes;D_2__Phycisphaerae;D_3__Tepidisphaerales;D_4__Tepidisphaeraceae;D_5__uncultured bacterium;D_6__uncultured bacterium	0.8
B143p.OTU_940	D_0__Bacteria;D_1__Proteobacteria;D_2__Alphaproteobacteria;D_3__Rhizobiales;D_4__Hyphomicrobiaceae;D_5__Devosia;Ambiguous_taxa	0.6
B143p.OTU_408	D_0__Bacteria;D_1__Bacteroidetes;D_2__Sphingobacteriia;D_3__Sphingobacteriales;D_4__Chitinophagaceae	1.0
B143p.OTU_706	D_0__Bacteria;D_1__Planctomycetes;D_2__Planctomycetacia;D_3__Planctomycetales;D_4__Planctomycetaceae;D_5__uncultured;D_6__uncultured bacterium	1.0
B143p.OTU_1174	D_0__Bacteria;D_1__Proteobacteria;D_2__Alphaproteobacteria;D_3__Rhodospirillales;D_4__DA111;D_5__uncultured bacterium;D_6__uncultured bacterium	0.8
B143p.OTU_746	D_0__Bacteria;D_1__Cyanobacteria;D_2__Chloroplast	1.0
B143p.OTU_1183	D_0__Bacteria;D_1__Proteobacteria;D_2__Alphaproteobacteria;D_3__Rhizobiales;D_4__JG35-K1-AG5;D_5__uncultured bacterium;D_6__uncultured bacterium	0.8
B143p.OTU_610	D_0__Bacteria;D_1__Actinobacteria;D_2__Actinobacteria;D_3__Propionibacteriales;D_4__Propionibacteriaceae;D_5__Propionibacterium;D_6__uncultured bacterium	0.7
B143p.OTU_1179	D_0__Bacteria;D_1__Proteobacteria;D_2__Alphaproteobacteria;D_3__Rhizobiales;D_4__1174-901-12	0.6
B143p.OTU_583	Unassigned	1.0
B143p.OTU_328	D_0__Bacteria;D_1__Firmicutes;D_2__Bacilli;D_3__Bacillales;D_4__Paenibacillaceae;D_5__Paenibacillus;Ambiguous_taxa	0.6363636363636364
B143p.OTU_240	D_0__Bacteria;D_1__Actinobacteria;D_2__Thermoleophilia;D_3__Solirubrobacterales;D_4__Elev-16S-1332;D_5__uncultured bacterium;D_6__uncultured bacterium	0.6
B143p.OTU_962	D_0__Bacteria;D_1__Proteobacteria;D_2__Alphaproteobacteria;D_3__Caulobacterales;D_4__Caulobacteraceae;D_5__Phenylobacterium;D_6__uncultured bacterium	0.6
B143p.OTU_1035	D_0__Bacteria;D_1__Firmicutes;D_2__Clostridia;D_3__Clostridiales;D_4__Lachnospiraceae	1.0
B143p.OTU_17	D_0__Bacteria;D_1__Acidobacteria;D_2__Subgroup 6	1.0
B143p.OTU_886	D_0__Bacteria;D_1__Proteobacteria;D_2__Alphaproteobacteria;D_3__Sphingomonadales;D_4__Sphingomonadaceae;D_5__Sphingomonas	1.0
B143p.OTU_578	D_0__Bacteria;D_1__Actinobacteria;D_2__Actinobacteria;D_3__Micrococcales;D_4__Microbacteriaceae	1.0
B143p.OTU_1180	D_0__Bacteria;D_1__Proteobacteria;D_2__Alphaproteobacteria;D_3__Sphingomonadales;D_4__Sphingomonadaceae	1.0
B143p.OTU_35	D_0__Bacteria;D_1__Proteobacteria;D_2__Gammaproteobacteria;D_3__Xanthomonadales;D_4__Xanthomonadaceae;D_5__Ignatzschineria	0.8
B143p.OTU_381	D_0__Bacteria;D_1__Bacteroidetes;D_2__Cytophagia;D_3__Cytophagales;D_4__Cytophagaceae;D_5__Hymenobacter	1.0
B143p.OTU_51	D_0__Bacteria;D_1__Acidobacteria;D_2__Subgroup 6	1.0
B143p.OTU_967	D_0__Bacteria;D_1__Acidobacteria;D_2__Blastocatellia;D_3__Blastocatellales;D_4__Blastocatellaceae (Subgroup 4);D_5__uncultured	0.8
B143p.OTU_1231	Unassigned	1.0
B143p.OTU_598	D_0__Bacteria;D_1__Actinobacteria;D_2__Actinobacteria;D_3__Micrococcales;D_4__Micrococcaceae;D_5__Kocuria	0.9
B143p.OTU_142	D_0__Bacteria;D_1__Firmicutes;D_2__Bacilli;D_3__Lactobacillales;D_4__Streptococcaceae;D_5__Streptococcus;D_6__uncultured bacterium	0.75
B143p.OTU_272	D_0__Bacteria;D_1__Proteobacteria;D_2__Betaproteobacteria;D_3__Nitrosomonadales;D_4__Nitrosomonadaceae;D_5__uncultured	1.0
B143p.OTU_1191	D_0__Bacteria;D_1__Planctomycetes;D_2__Phycisphaerae;D_3__Tepidisphaerales;D_4__Tepidisphaeraceae;D_5__uncultured bacterium;D_6__uncultured bacterium	0.9
B143p.OTU_370	D_0__Bacteria;D_1__Bacteroidetes;D_2__Cytophagia;D_3__Cytophagales;D_4__Cytophagaceae;D_5__Hymenobacter;D_6__uncultured bacterium	0.6
B143p.OTU_123	D_0__Bacteria;D_1__Proteobacteria;D_2__Gammaproteobacteria;D_3__Xanthomonadales;D_4__Xanthomonadaceae	1.0
B143p.OTU_717	D_0__Bacteria;D_1__Verrucomicrobia;D_2__Spartobacteria;D_3__Chthoniobacterales;D_4__Xiphinematobacteraceae;D_5__Candidatus Xiphinematobacter;D_6__uncultured bacterium	0.7
B143p.OTU_22	D_0__Bacteria;D_1__Acidobacteria;D_2__Subgroup 6	1.0
B143p.OTU_1159	D_0__Bacteria;D_1__Acidobacteria;D_2__Acidobacteria;D_3__Acidobacteriales;D_4__Acidobacteriaceae (Subgroup 1);D_5__Bryocella;D_6__uncultured bacterium	0.6
B143p.OTU_981	D_0__Bacteria;D_1__Chloroflexi;D_2__KD4-96;D_3__uncultured bacterium;D_4__uncultured bacterium;D_5__uncultured bacterium;D_6__uncultured bacterium	0.6
B143p.OTU_300	D_0__Bacteria;D_1__Actinobacteria;D_2__Thermoleophilia;D_3__Gaiellales;D_4__Gaiellaceae;D_5__Gaiella	0.7
B143p.OTU_1197	D_0__Bacteria;D_1__Firmicutes;D_2__Clostridia;D_3__Clostridiales;D_4__Ruminococcaceae;D_5__Ruminococcaceae UCG-014	0.8181818181818182
B143p.OTU_741	D_0__Bacteria;D_1__Cyanobacteria;D_2__Chloroplast;D_3__uncultured bacterium;D_4__uncultured bacterium;D_5__uncultured bacterium;D_6__uncultured bacterium	0.6
B143p.OTU_505	D_0__Bacteria;D_1__Actinobacteria;D_2__Actinobacteria;D_3__Streptosporangiales;D_4__Thermomonosporaceae	0.7
B143p.OTU_1206	D_0__Bacteria;D_1__Planctomycetes;D_2__Phycisphaerae;D_3__Tepidisphaerales;D_4__Tepidisphaeraceae;D_5__uncultured bacterium;D_6__uncultured bacterium	0.8
B143p.OTU_293	D_0__Bacteria;D_1__Actinobacteria;D_2__Thermoleophilia;D_3__Gaiellales;D_4__uncultured	1.0
B143p.OTU_722	D_0__Bacteria;D_1__Firmicutes;D_2__Clostridia;D_3__Clostridiales;D_4__Ruminococcaceae;D_5__Ruminococcaceae UCG-005;D_6__uncultured bacterium	0.7272727272727273
B143p.OTU_994	D_0__Bacteria;D_1__Planctomycetes;D_2__Phycisphaerae;D_3__Tepidisphaerales;D_4__Tepidisphaeraceae;D_5__uncultured bacterium;D_6__uncultured bacterium	0.8
B143p.OTU_146	D_0__Bacteria;D_1__Proteobacteria;D_2__Gammaproteobacteria;D_3__Enterobacteriales;D_4__Enterobacteriaceae	1.0
B143p.OTU_841	D_0__Bacteria;D_1__Actinobacteria;D_2__Acidimicrobiia;D_3__Acidimicrobiales;D_4__uncultured;D_5__uncultured bacterium;D_6__uncultured bacterium	0.6
B143p.OTU_805	D_0__Bacteria;D_1__Actinobacteria;D_2__Acidimicrobiia;D_3__Acidimicrobiales;D_4__Acidimicrobiaceae;D_5__CL500-29 marine group	0.8
B143p.OTU_261	D_0__Bacteria;D_1__Proteobacteria;D_2__Betaproteobacteria;D_3__Nitrosomonadales;D_4__Nitrosomonadaceae;D_5__uncultured	1.0
B143p.OTU_647	D_0__Bacteria;D_1__Actinobacteria;D_2__Actinobacteria;D_3__Corynebacteriales;D_4__Nocardiaceae;D_5__Rhodococcus	1.0
B143p.OTU_988	D_0__Bacteria;D_1__Proteobacteria;D_2__Alphaproteobacteria;D_3__Rhodospirillales;D_4__Acetobacteraceae;D_5__Craurococcus;D_6__uncultured bacterium	0.6
